# Supplementary material for: Dimethyl 6-acetyl-2-methyl-1,2-dihydroquinoline-2,4-dicarboxyl­ate
Source: Acta Crystallogr Sect E Struct Rep Online. 2012 Feb 4;68(Pt 3):o606. doi: 10.1107/S1600536812003650 (PMC3295408; doi:10.1107/S1600536812003650)
Supplement: Supplementary file 1 [file e-68-0o606-sup1.cif]

##############################################################################
#                                                                            #
# This CIF contains the data in a paper accepted for publication in          #
# Acta Crystallographica Section E. It conforms to the requirements of       #
# Notes for Authors for Acta Crystallographica Section E, and has been       #
# peer reviewed under the auspices of the IUCr Commission on Journals.       #
#                                                                            #
# Full details of the Crystallographic Information File format               #
# are given in the paper "The Crystallographic Information File (CIF):       #
# a New Standard Archive File for Crystallography" by S. R. Hall, F. H.      #
# Allen and I. D. Brown [Acta Cryst. (1991), A47, 655-685].                  #
#                                                                            #
# The current version of the core CIF dictionary is obtainable from          #
# ftp://ftp.iucr.org/pub/cif_core.dic.                                       #
#                                                                            #
# Software is freely available for graphical display of the structure(s)     #
# in this CIF. For information consult the CIF software page                 #
# http://www.iucr.org/resources/cif/software.                                #
#                                                                            #
# This file may be used for bona fide research purposes within the           #
# scientific community so long as proper attribution is given to the journal # 
# article from which it was obtained.                                        #
#                                                                            #
##############################################################################
data_I
_audit_creation_method     SHELXL97
_chemical_name_systematic
;
Dimethyl 6-acetyl-2-methyl-1,2-dihydroquinoline-2,4-dicarboxylate
;
_chemical_name_common     ?
_chemical_formula_moiety     'C16 H17 N O5'
_chemical_formula_sum     'C16 H17 N O5'
_chemical_formula_iupac     'C16 H17 N O5'
_chemical_formula_weight     303.31
_chemical_melting_point     ?
_symmetry_cell_setting     triclinic
_symmetry_space_group_name_H-M     'P -1'
_symmetry_space_group_name_Hall     '-P 1'
loop_
    _symmetry_equiv_pos_as_xyz
    'x, y, z'
    '-x, -y, -z'
_cell_length_a     7.9853(7)
_cell_length_b     8.3950(7)
_cell_length_c     12.4416(11)
_cell_angle_alpha     89.308(7)
_cell_angle_beta     74.436(7)
_cell_angle_gamma     71.568(7)
_cell_volume     759.82(12)
_cell_formula_units_Z     2
_cell_measurement_reflns_used     11792
_cell_measurement_theta_min     3.5
_cell_measurement_theta_max     25.9
_cell_measurement_temperature     173(2)
_exptl_crystal_description     block
_exptl_crystal_colour     'light brown'
_exptl_crystal_size_max     0.36
_exptl_crystal_size_mid     0.34
_exptl_crystal_size_min     0.31
_exptl_crystal_density_diffrn     1.326
_exptl_crystal_density_meas     ?
_exptl_crystal_density_method     'not measured'
_exptl_crystal_F_000     320
_exptl_absorpt_coefficient_mu     0.099
_exptl_absorpt_correction_type     none
_exptl_absorpt_process_details     ?
_exptl_absorpt_correction_T_min     ?
_exptl_absorpt_correction_T_max     ?
_exptl_special_details
;
;
_diffrn_ambient_temperature     173(2)
_diffrn_radiation_type     MoK\a
_diffrn_radiation_wavelength     0.71073
_diffrn_radiation_source     'fine-focus sealed tube'
_diffrn_radiation_monochromator     graphite
_diffrn_measurement_device_type     'Stoe IPDS II two-circle'
_diffrn_measurement_method     \w
_diffrn_detector_area_resol_mean     ?
_diffrn_reflns_number     12439
_diffrn_reflns_av_R_equivalents     0.0444
_diffrn_reflns_av_sigmaI/netI     0.0259
_diffrn_reflns_theta_min     3.41
_diffrn_reflns_theta_max     25.63
_diffrn_reflns_theta_full     25.63
_diffrn_measured_fraction_theta_max     0.990
_diffrn_measured_fraction_theta_full     0.990
_diffrn_reflns_limit_h_min     -9
_diffrn_reflns_limit_h_max     9
_diffrn_reflns_limit_k_min     -10
_diffrn_reflns_limit_k_max     10
_diffrn_reflns_limit_l_min     -15
_diffrn_reflns_limit_l_max     15
_diffrn_standards_number     ?
_diffrn_standards_interval_count     ?
_diffrn_standards_interval_time     ?
_diffrn_standards_decay_%     ?
_refine_special_details
;
 Refinement of F^2^ against ALL reflections.  The weighted R-factor wR and
 goodness of fit S are based on F^2^, conventional R-factors R are based
 on F, with F set to zero for negative F^2^. The threshold expression of
 F^2^ > 2sigma(F^2^) is used only for calculating R-factors(gt) etc. and is
 not relevant to the choice of reflections for refinement.  R-factors based
 on F^2^ are statistically about twice as large as those based on F, and R-
 factors based on ALL data will be even larger.
;
_reflns_number_total     2833
_reflns_number_gt     2507
_reflns_threshold_expression     I>2\s(I)
_refine_ls_structure_factor_coef     Fsqd
_refine_ls_matrix_type     full
_refine_ls_R_factor_all     0.0545
_refine_ls_R_factor_gt     0.0491
_refine_ls_wR_factor_gt     0.1179
_refine_ls_wR_factor_ref     0.1212
_refine_ls_goodness_of_fit_ref     1.054
_refine_ls_restrained_S_all     1.054
_refine_ls_number_reflns     2833
_refine_ls_number_parameters     207
_refine_ls_number_restraints     0
_refine_ls_hydrogen_treatment     mixed
_refine_ls_weighting_scheme     calc
_refine_ls_weighting_details
       'calc w = 1/[\s^2^(Fo^2^)+(0.0649P)^2^+0.2357P] where P=(Fo^2^+2Fc^2^)/3'
_atom_sites_solution_hydrogens     geom
_atom_sites_solution_primary     direct
_atom_sites_solution_secondary     difmap
_refine_ls_shift/su_max     0.000
_refine_ls_shift/su_mean     0.000
_refine_diff_density_max     0.259
_refine_diff_density_min     -0.219
_refine_ls_extinction_method     none
_refine_ls_extinction_coef     ?
loop_
    _atom_type_symbol
    _atom_type_description
    _atom_type_scat_dispersion_real
    _atom_type_scat_dispersion_imag
    _atom_type_scat_source
    'C' 'C' 0.0033 0.0016
                         'International Tables Vol C Tables 4.2.6.8 and 6.1.1.4'
    'H' 'H' 0.0000 0.0000
                         'International Tables Vol C Tables 4.2.6.8 and 6.1.1.4'
    'N' 'N' 0.0061 0.0033
                         'International Tables Vol C Tables 4.2.6.8 and 6.1.1.4'
    'O' 'O' 0.0106 0.0060
                         'International Tables Vol C Tables 4.2.6.8 and 6.1.1.4'
_computing_data_collection     'X-AREA (Stoe & Cie, 2001)'
_computing_cell_refinement     'X-AREA (Stoe & Cie, 2001)'
_computing_data_reduction     'X-AREA (Stoe & Cie, 2001)'
_computing_structure_solution     'SHELXS97 (Sheldrick, 2008)'
_computing_structure_refinement     'SHELXL97 (Sheldrick, 2008)'
_computing_molecular_graphics     'ORTEP-3 for Windows (Farrugia, 1997)'
_computing_publication_material
;
WinGX (Farrugia, 1999) and PLATON (Spek, 2009)
;
loop_
    _atom_site_type_symbol
    _atom_site_label
    _atom_site_fract_x
    _atom_site_fract_y
    _atom_site_fract_z
    _atom_site_U_iso_or_equiv
    _atom_site_adp_type
    _atom_site_calc_flag
    _atom_site_refinement_flags
    _atom_site_occupancy
    _atom_site_symmetry_multiplicity
    _atom_site_disorder_assembly
    _atom_site_disorder_group
    O O1 0.6972(2) -0.1203(2) 0.18082(12) 0.0633(4) Uani d . 1 1 . .
    O O2 0.69874(15) -0.00298(16) 0.34026(9) 0.0414(3) Uani d . 1 1 . .
    O O3 0.12719(16) 0.61353(14) 0.44347(9) 0.0371(3) Uani d . 1 1 . .
    O O4 0.29430(17) 0.43432(16) 0.53946(10) 0.0443(3) Uani d . 1 1 . .
    O O5 0.26090(17) 0.80610(14) 0.09807(10) 0.0407(3) Uani d . 1 1 . .
    N N1 0.31769(19) 0.06145(17) 0.22877(11) 0.0332(3) Uani d . 1 1 . .
    H H1 0.322(3) -0.019(3) 0.1868(16) 0.037(5) Uiso d . 1 1 . .
    C C2 0.4058(2) 0.01893(18) 0.31827(12) 0.0297(3) Uani d . 1 1 . .
    C C3 0.34378(19) 0.17245(19) 0.39857(12) 0.0286(3) Uani d . 1 1 . .
    H H3 0.3402 0.1582 0.4733 0.034 Uiso calc R 1 1 . .
    C C4 0.29367(18) 0.32849(18) 0.36578(12) 0.0271(3) Uani d . 1 1 . .
    C C5 0.27307(19) 0.50723(18) 0.20096(12) 0.0278(3) Uani d . 1 1 . .
    H H5 0.2688 0.5999 0.2431 0.033 Uiso calc R 1 1 . .
    C C6 0.26233(19) 0.52543(19) 0.09059(12) 0.0285(3) Uani d . 1 1 . .
    C C7 0.2661(2) 0.38508(19) 0.02853(12) 0.0312(3) Uani d . 1 1 . .
    H H7 0.2549 0.3960 -0.0439 0.037 Uiso calc R 1 1 . .
    C C8 0.2861(2) 0.23170(19) 0.07329(13) 0.0317(3) Uani d . 1 1 . .
    H H8 0.2896 0.1398 0.0307 0.038 Uiso calc R 1 1 . .
    C C9 0.30114(19) 0.21314(18) 0.18284(12) 0.0278(3) Uani d . 1 1 . .
    C C10 0.28990(18) 0.35501(18) 0.24904(12) 0.0266(3) Uani d . 1 1 . .
    C C11 0.3554(3) -0.1283(2) 0.37615(15) 0.0416(4) Uani d . 1 1 . .
    H H11A 0.3912 -0.2219 0.3219 0.062 Uiso calc R 1 1 . .
    H H11B 0.2252 -0.0943 0.4101 0.062 Uiso calc R 1 1 . .
    H H11C 0.4185 -0.1609 0.4327 0.062 Uiso calc R 1 1 . .
    C C12 0.6168(2) -0.04291(18) 0.26972(12) 0.0317(3) Uani d . 1 1 . .
    C C13 0.8977(2) -0.0641(3) 0.30643(17) 0.0581(6) Uani d . 1 1 . .
    H H13A 0.9424 -0.0192 0.3594 0.087 Uiso calc R 1 1 . .
    H H13B 0.9422 -0.0287 0.2337 0.087 Uiso calc R 1 1 . .
    H H13C 0.9403 -0.1849 0.3038 0.087 Uiso calc R 1 1 . .
    C C14 0.2280(2) 0.47500(19) 0.45107(12) 0.0291(3) Uani d . 1 1 . .
    C C15 0.2295(3) 0.5639(3) 0.63061(15) 0.0539(5) Uani d . 1 1 . .
    H H15A 0.2683 0.5165 0.6940 0.081 Uiso calc R 1 1 . .
    H H15B 0.0977 0.6081 0.6507 0.081 Uiso calc R 1 1 . .
    H H15C 0.2795 0.6528 0.6075 0.081 Uiso calc R 1 1 . .
    C C16 0.2474(2) 0.69166(19) 0.04489(12) 0.0307(3) Uani d . 1 1 . .
    C C17 0.2142(3) 0.7197(2) -0.06869(14) 0.0419(4) Uani d . 1 1 . .
    H H17A 0.1961 0.8356 -0.0833 0.063 Uiso calc R 1 1 . .
    H H17B 0.1068 0.6923 -0.0700 0.063 Uiso calc R 1 1 . .
    H H17C 0.3186 0.6491 -0.1250 0.063 Uiso calc R 1 1 . .
loop_
    _atom_site_aniso_label
    _atom_site_aniso_U_11
    _atom_site_aniso_U_22
    _atom_site_aniso_U_33
    _atom_site_aniso_U_12
    _atom_site_aniso_U_13
    _atom_site_aniso_U_23
    O1 0.0535(8) 0.0781(10) 0.0459(8) -0.0062(7) -0.0104(6) -0.0292(7)
    O2 0.0269(6) 0.0580(8) 0.0346(6) -0.0048(5) -0.0112(5) -0.0073(5)
    O3 0.0436(6) 0.0307(6) 0.0299(6) -0.0083(5) -0.0031(5) -0.0014(4)
    O4 0.0470(7) 0.0484(7) 0.0329(6) -0.0027(5) -0.0181(5) -0.0132(5)
    O5 0.0535(7) 0.0332(6) 0.0390(6) -0.0195(5) -0.0118(5) -0.0013(5)
    N1 0.0456(8) 0.0279(7) 0.0355(7) -0.0150(6) -0.0226(6) 0.0018(5)
    C2 0.0348(8) 0.0299(7) 0.0302(7) -0.0130(6) -0.0154(6) 0.0031(6)
    C3 0.0261(7) 0.0362(8) 0.0252(7) -0.0107(6) -0.0089(5) -0.0007(6)
    C4 0.0228(7) 0.0319(7) 0.0263(7) -0.0088(6) -0.0063(5) -0.0031(6)
    C5 0.0260(7) 0.0290(7) 0.0279(7) -0.0095(6) -0.0056(6) -0.0046(6)
    C6 0.0266(7) 0.0313(8) 0.0275(7) -0.0100(6) -0.0064(6) -0.0009(6)
    C7 0.0340(8) 0.0353(8) 0.0262(7) -0.0114(6) -0.0110(6) -0.0006(6)
    C8 0.0362(8) 0.0306(8) 0.0311(8) -0.0107(6) -0.0139(6) -0.0037(6)
    C9 0.0255(7) 0.0296(7) 0.0307(7) -0.0099(6) -0.0106(6) -0.0008(6)
    C10 0.0230(7) 0.0307(7) 0.0262(7) -0.0084(6) -0.0072(5) -0.0027(6)
    C11 0.0557(11) 0.0401(9) 0.0442(9) -0.0261(8) -0.0266(8) 0.0126(7)
    C12 0.0389(8) 0.0268(7) 0.0292(7) -0.0073(6) -0.0129(6) 0.0000(6)
    C13 0.0283(9) 0.0824(15) 0.0514(11) -0.0004(9) -0.0117(8) -0.0047(10)
    C14 0.0267(7) 0.0353(8) 0.0251(7) -0.0123(6) -0.0041(5) -0.0018(6)
    C15 0.0625(12) 0.0587(12) 0.0347(9) -0.0097(10) -0.0152(8) -0.0184(8)
    C16 0.0276(7) 0.0323(8) 0.0305(8) -0.0106(6) -0.0041(6) -0.0011(6)
    C17 0.0533(10) 0.0393(9) 0.0383(9) -0.0188(8) -0.0171(8) 0.0095(7)
_geom_special_details
;
 All esds (except the esd in the dihedral angle between two l.s. planes)
 are estimated using the full covariance matrix.  The cell esds are taken
 into account individually in the estimation of esds in distances, angles
 and torsion angles; correlations between esds in cell parameters are only
 used when they are defined by crystal symmetry.  An approximate (isotropic)
 treatment of cell esds is used for estimating esds involving l.s. planes.
;
loop_
    _geom_bond_atom_site_label_1
    _geom_bond_atom_site_label_2
    _geom_bond_site_symmetry_2
    _geom_bond_distance
    _geom_bond_publ_flag
    O1 C12 . 1.196(2) ?
    O2 C12 . 1.3287(19) ?
    O2 C13 . 1.447(2) ?
    O3 C14 . 1.2063(19) ?
    O4 C14 . 1.3401(19) ?
    O4 C15 . 1.4476(19) ?
    O5 C16 . 1.2211(19) ?
    N1 C2 . 1.4540(19) ?
    N1 C9 . 1.372(2) ?
    N1 H1 . 0.85(2) ?
    C2 C11 . 1.531(2) ?
    C2 C12 . 1.543(2) ?
    C3 C2 . 1.505(2) ?
    C3 C4 . 1.336(2) ?
    C3 H3 . 0.9300 ?
    C4 C14 . 1.496(2) ?
    C5 C6 . 1.402(2) ?
    C5 H5 . 0.9300 ?
    C6 C7 . 1.404(2) ?
    C6 C16 . 1.482(2) ?
    C7 H7 . 0.9300 ?
    C8 C7 . 1.376(2) ?
    C8 H8 . 0.9300 ?
    C9 C8 . 1.403(2) ?
    C10 C4 . 1.474(2) ?
    C10 C5 . 1.387(2) ?
    C10 C9 . 1.422(2) ?
    C11 H11A . 0.9600 ?
    C11 H11B . 0.9600 ?
    C11 H11C . 0.9600 ?
    C13 H13A . 0.9600 ?
    C13 H13B . 0.9600 ?
    C13 H13C . 0.9600 ?
    C15 H15A . 0.9600 ?
    C15 H15B . 0.9600 ?
    C15 H15C . 0.9600 ?
    C16 C17 . 1.509(2) ?
    C17 H17A . 0.9600 ?
    C17 H17B . 0.9600 ?
    C17 H17C . 0.9600 ?
loop_
    _geom_angle_atom_site_label_1
    _geom_angle_atom_site_label_2
    _geom_angle_atom_site_label_3
    _geom_angle_site_symmetry_1
    _geom_angle_site_symmetry_3
    _geom_angle
    _geom_angle_publ_flag
    C12 O2 C13 . . 116.35(13) ?
    C14 O4 C15 . . 116.25(14) ?
    C2 N1 H1 . . 117.4(13) ?
    C9 N1 C2 . . 120.53(12) ?
    C9 N1 H1 . . 116.4(13) ?
    N1 C2 C3 . . 108.66(12) ?
    N1 C2 C11 . . 109.05(12) ?
    N1 C2 C12 . . 110.27(12) ?
    C3 C2 C11 . . 111.68(13) ?
    C3 C2 C12 . . 110.74(11) ?
    C11 C2 C12 . . 106.42(13) ?
    C2 C3 H3 . . 119.0 ?
    C4 C3 C2 . . 122.03(13) ?
    C4 C3 H3 . . 119.0 ?
    C3 C4 C10 . . 120.21(13) ?
    C3 C4 C14 . . 119.01(13) ?
    C10 C4 C14 . . 120.62(13) ?
    C6 C5 H5 . . 119.0 ?
    C10 C5 C6 . . 121.90(13) ?
    C10 C5 H5 . . 119.0 ?
    C5 C6 C7 . . 118.37(13) ?
    C5 C6 C16 . . 118.55(13) ?
    C7 C6 C16 . . 123.08(13) ?
    C6 C7 H7 . . 119.5 ?
    C8 C7 C6 . . 121.02(13) ?
    C8 C7 H7 . . 119.5 ?
    C7 C8 C9 . . 120.37(13) ?
    C7 C8 H8 . . 119.8 ?
    C9 C8 H8 . . 119.8 ?
    N1 C9 C8 . . 120.72(13) ?
    N1 C9 C10 . . 119.52(13) ?
    C8 C9 C10 . . 119.69(13) ?
    C5 C10 C4 . . 124.87(13) ?
    C5 C10 C9 . . 118.57(13) ?
    C9 C10 C4 . . 116.55(13) ?
    C2 C11 H11A . . 109.5 ?
    C2 C11 H11B . . 109.5 ?
    C2 C11 H11C . . 109.5 ?
    H11A C11 H11B . . 109.5 ?
    H11A C11 H11C . . 109.5 ?
    H11B C11 H11C . . 109.5 ?
    O1 C12 O2 . . 124.00(15) ?
    O1 C12 C2 . . 124.45(14) ?
    O2 C12 C2 . . 111.53(12) ?
    O2 C13 H13A . . 109.5 ?
    O2 C13 H13B . . 109.5 ?
    O2 C13 H13C . . 109.5 ?
    H13A C13 H13B . . 109.5 ?
    H13A C13 H13C . . 109.5 ?
    H13B C13 H13C . . 109.5 ?
    O3 C14 O4 . . 123.01(14) ?
    O3 C14 C4 . . 125.35(14) ?
    O4 C14 C4 . . 111.64(13) ?
    O4 C15 H15A . . 109.5 ?
    O4 C15 H15B . . 109.5 ?
    O4 C15 H15C . . 109.5 ?
    H15A C15 H15B . . 109.5 ?
    H15A C15 H15C . . 109.5 ?
    H15B C15 H15C . . 109.5 ?
    O5 C16 C6 . . 120.92(14) ?
    O5 C16 C17 . . 119.68(14) ?
    C6 C16 C17 . . 119.41(13) ?
    C16 C17 H17A . . 109.5 ?
    C16 C17 H17B . . 109.5 ?
    H17A C17 H17B . . 109.5 ?
    C16 C17 H17C . . 109.5 ?
    H17A C17 H17C . . 109.5 ?
    H17B C17 H17C . . 109.5 ?
loop_
    _geom_torsion_atom_site_label_1
    _geom_torsion_atom_site_label_2
    _geom_torsion_atom_site_label_3
    _geom_torsion_atom_site_label_4
    _geom_torsion_site_symmetry_1
    _geom_torsion_site_symmetry_2
    _geom_torsion_site_symmetry_3
    _geom_torsion_site_symmetry_4
    _geom_torsion
    _geom_torsion_publ_flag
    C13 O2 C12 O1 . . . . -2.3(3) ?
    C13 O2 C12 C2 . . . . 176.23(15) ?
    C15 O4 C14 O3 . . . . 3.7(2) ?
    C15 O4 C14 C4 . . . . -176.03(14) ?
    C9 N1 C2 C3 . . . . 41.36(19) ?
    C9 N1 C2 C11 . . . . 163.31(14) ?
    C9 N1 C2 C12 . . . . -80.19(17) ?
    C2 N1 C9 C8 . . . . 154.73(14) ?
    C2 N1 C9 C10 . . . . -28.4(2) ?
    N1 C2 C12 O1 . . . . -33.1(2) ?
    N1 C2 C12 O2 . . . . 148.35(13) ?
    C3 C2 C12 O1 . . . . -153.45(17) ?
    C3 C2 C12 O2 . . . . 28.05(17) ?
    C11 C2 C12 O1 . . . . 85.0(2) ?
    C11 C2 C12 O2 . . . . -93.51(15) ?
    C4 C3 C2 N1 . . . . -28.33(19) ?
    C4 C3 C2 C11 . . . . -148.66(14) ?
    C4 C3 C2 C12 . . . . 92.93(16) ?
    C2 C3 C4 C10 . . . . 2.8(2) ?
    C2 C3 C4 C14 . . . . 178.09(12) ?
    C3 C4 C14 O3 . . . . -155.01(15) ?
    C3 C4 C14 O4 . . . . 24.69(19) ?
    C10 C4 C14 O3 . . . . 20.3(2) ?
    C10 C4 C14 O4 . . . . -159.98(12) ?
    C10 C5 C6 C7 . . . . 1.0(2) ?
    C10 C5 C6 C16 . . . . -179.06(13) ?
    C5 C6 C7 C8 . . . . -2.2(2) ?
    C16 C6 C7 C8 . . . . 177.88(14) ?
    C5 C6 C16 O5 . . . . 6.5(2) ?
    C5 C6 C16 C17 . . . . -173.14(13) ?
    C7 C6 C16 O5 . . . . -173.48(14) ?
    C7 C6 C16 C17 . . . . 6.8(2) ?
    C9 C8 C7 C6 . . . . 0.7(2) ?
    N1 C9 C8 C7 . . . . 178.80(14) ?
    C10 C9 C8 C7 . . . . 2.0(2) ?
    C5 C10 C4 C3 . . . . -167.68(14) ?
    C5 C10 C4 C14 . . . . 17.1(2) ?
    C9 C10 C4 C3 . . . . 13.5(2) ?
    C9 C10 C4 C14 . . . . -161.74(13) ?
    C4 C10 C5 C6 . . . . -177.15(13) ?
    C9 C10 C5 C6 . . . . 1.6(2) ?
    C4 C10 C9 N1 . . . . -1.1(2) ?
    C4 C10 C9 C8 . . . . 175.78(12) ?
    C5 C10 C9 N1 . . . . -179.95(13) ?
    C5 C10 C9 C8 . . . . -3.1(2) ?
loop_
    _geom_hbond_atom_site_label_D
    _geom_hbond_atom_site_label_H
    _geom_hbond_atom_site_label_A
    _geom_hbond_site_symmetry_A
    _geom_hbond_distance_DH
    _geom_hbond_distance_HA
    _geom_hbond_distance_DA
    _geom_hbond_angle_DHA
    _geom_hbond_publ_flag
    N1 H1 O5 1_545 0.85(2) 2.10(2) 2.9223(19) 166(2) yes
data_global
_journal_date_recd_electronic     2012-01-24
_journal_date_accepted     2012-01-27
_journal_name_full     'Acta Crystallographica, Section E'
_journal_year     2012
_journal_volume     68
_journal_issue      3
_journal_page_first     o606
_journal_page_last     o606
_journal_paper_category     QO
_journal_paper_doi     10.1107/S1600536812003650
_journal_coeditor_code     XU5460
_publ_contact_author_name     'Dr Tuncer H\"okelek'
_publ_contact_author_address
;
Department of Physics
Hacettepe University
06532 Beytepe
Ankara
Turkey
;
_publ_contact_author_email     merzifon@hacettepe.edu.tr
_publ_contact_author_fax     '90(312)2352550'
_publ_contact_author_phone     '90(312)2977242'
_publ_section_title
;
Dimethyl 6-acetyl-2-methyl-1,2-dihydroquinoline-2,4-dicarboxylate
;
loop_
    _publ_author_name
    _publ_author_address
    'G\"ultekin, Zeynep'
;
Department of Chemistry
\,Cank\?ir\?i Karatekin University
TR-18100 \,Cank\?ir\?i
Turkey
;
    'Bolte, Michael'
;
Institut f\"ur Anorganische Chemie
J. W. Goethe-Universit\"at Frankfurt
Max-von-Laue-Strasse 7
D-60438 Frankfurt/Main
Germany
;
    'H\"okelek, Tuncer'
;
Department of Physics
Hacettepe University
06800 Beytepe
Ankara
Turkey
;
