# Supplementary material for: Dimethyl 6-acetyl-2-methyl-1,2-dihydroquinoline-2,4-dicarboxyl­ate
Source: Acta Crystallogr Sect E Struct Rep Online. 2012 Feb 4;68(Pt 3):o606. doi: 10.1107/S1600536812003650 (PMC3295408; doi:10.1107/S1600536812003650)
Supplement: Supplementary file 2 [file e-68-0o606-Isup2.hkl]

#
# h,k,l, Fc-squared, Fo-squared, sigma(Fo-squared) and status flag
#
data_I
_shelx_title ' mr70 in P -1'
_shelx_refln_list_code          4
_shelx_F_calc_maximum       79.15
_exptl_crystal_F_000       320.00
_reflns_d_resolution_high  0.8214
 
loop_
 _symmetry_equiv_pos_as_xyz
 'x, y, z'
 '-x, -y, -z'
 
_cell_length_a     7.9853
_cell_length_b     8.3950
_cell_length_c    12.4416
_cell_angle_alpha  89.308
_cell_angle_beta   74.436
_cell_angle_gamma  71.568
 
_shelx_F_squared_multiplier     1.000
 
loop_
 _refln_index_h
 _refln_index_k
 _refln_index_l
 _refln_F_squared_calc
 _refln_F_squared_meas
 _refln_F_squared_sigma
 _refln_observed_status
   3   0   0     3525.20     3694.92     35.74 o
   4   0   0      549.09      540.43      8.88 o
   5   0   0     1100.39     1217.92     48.50 o
   6   0   0      115.99      136.36      1.41 o
   7   0   0      172.01      169.88      1.50 o
   8   0   0        3.30        5.13      0.78 o
  -8   1   0        0.18        0.50      0.58 o
  -7   1   0       11.34        9.90      0.72 o
  -6   1   0        5.27        3.73      0.65 o
  -5   1   0        8.95        9.08      0.68 o
  -4   1   0        0.44        1.91      0.74 o
  -3   1   0      308.88      316.90      3.42 o
  -2   1   0        8.09        7.83      0.75 o
  -1   1   0       85.35       67.93      1.87 o
   2   1   0     6264.50     5658.83     80.39 o
   3   1   0     1243.89     1171.06      4.89 o
   4   1   0     4092.56     4187.02     36.99 o
   5   1   0       36.30       39.56      0.71 o
   6   1   0      597.72      604.32      4.10 o
   7   1   0      163.99      186.88      4.97 o
   8   1   0      134.72      130.12      2.83 o
   9   1   0       82.34       69.68      4.77 o
  -8   2   0        5.60        6.39      0.69 o
  -7   2   0        0.00       -0.25      0.67 o
  -6   2   0       14.70       13.90      0.84 o
  -5   2   0       71.41       72.83      2.76 o
  -4   2   0        6.64       10.35      1.52 o
  -3   2   0      397.87      433.62      7.50 o
  -2   2   0       36.03       44.46      1.10 o
  -1   2   0      119.06      104.40      2.21 o
   0   2   0     1163.99      959.23     30.95 o
   1   2   0      684.29      575.62      5.17 o
   2   2   0      308.79      286.31      4.45 o
   3   2   0      120.77      133.86      1.30 o
   4   2   0       52.00       53.18      1.61 o
   5   2   0       73.63       86.37      0.88 o
   6   2   0       29.57       31.81      0.63 o
   7   2   0        7.14        4.62      0.58 o
   8   2   0       53.91       55.08      2.21 o
   9   2   0        2.46        2.62      0.88 o
  -7   3   0        4.71        6.10      0.84 o
  -6   3   0        0.51        0.52      0.77 o
  -5   3   0        7.05        7.52      0.83 o
  -4   3   0        8.41        7.58      0.71 o
  -3   3   0       93.13      101.23      2.24 o
  -2   3   0        2.05       13.55      6.46 o
  -1   3   0      581.94      555.14      4.12 o
   0   3   0        0.94       45.31     18.93 o
   1   3   0      379.27      372.03      2.90 o
   2   3   0      954.68      891.09      8.20 o
   3   3   0       27.42       24.16      2.46 o
   4   3   0      354.85      338.16      4.81 o
   5   3   0       74.07       70.90      1.25 o
   6   3   0        1.94        2.02      0.42 o
   7   3   0       63.42       57.97      1.27 o
   8   3   0        5.54        5.68      0.83 o
   9   3   0        0.19        0.04      0.69 o
  -6   4   0       44.20       39.91      1.57 o
  -5   4   0       14.90       15.28      0.79 o
  -4   4   0       69.12       70.99      1.05 o
  -3   4   0       48.57       50.10      1.04 o
  -2   4   0       36.40       37.62      1.03 o
  -1   4   0        2.42        2.19      0.58 o
   0   4   0       22.16       21.60      0.71 o
   1   4   0      241.40      263.69      4.41 o
   2   4   0       30.55       22.87      0.72 o
   3   4   0       41.96       46.95      0.70 o
   4   4   0      146.54      145.46      1.88 o
   5   4   0       38.50       41.52      0.62 o
   6   4   0       17.24       14.66      0.54 o
   7   4   0       30.37       28.64      0.63 o
   8   4   0       29.63       25.94      0.78 o
   9   4   0        0.21        0.29      0.92 o
  -6   5   0        7.22        7.13      0.72 o
  -5   5   0       37.31       40.59      3.45 o
  -4   5   0       19.74       24.98      0.89 o
  -3   5   0      132.77      129.14      6.80 o
  -2   5   0        6.39        7.80      0.74 o
  -1   5   0        9.47        7.92      1.34 o
   0   5   0      136.99      136.97      2.71 o
   1   5   0       88.31       86.56      1.27 o
   2   5   0       18.08       19.68      0.58 o
   3   5   0       45.40       43.60      1.32 o
   4   5   0       64.12       56.24      0.71 o
   5   5   0        1.50        2.74      0.57 o
   6   5   0        0.02       10.23      2.95 o
   7   5   0       90.31       94.32      1.97 o
   8   5   0        0.49        4.30      2.85 o
   9   5   0        2.13        2.51      0.85 o
  -5   6   0        2.96        2.10      0.84 o
  -4   6   0       37.10       35.71      2.03 o
  -3   6   0        4.32        5.25      0.79 o
  -2   6   0      222.59      226.66      5.05 o
  -1   6   0       35.95       36.91      1.82 o
   0   6   0       77.35       79.91      1.52 o
   1   6   0      415.07      425.59      5.83 o
   2   6   0       38.19       39.96      0.66 o
   3   6   0      134.65      130.99      2.31 o
   4   6   0        1.18        1.83      0.41 o
   5   6   0        7.90        7.76      0.53 o
   6   6   0       33.75       33.33      0.69 o
   7   6   0       17.29       18.14      0.71 o
   8   6   0        1.18        0.61      0.81 o
  -4   7   0        6.96        5.63      0.57 o
  -3   7   0       40.38       41.13      2.90 o
  -2   7   0        3.46        4.04      0.80 o
  -1   7   0        0.49       28.21     12.27 o
   0   7   0       24.17       23.36      0.68 o
   1   7   0        8.78       24.26      9.45 o
   2   7   0       79.16       79.97      1.50 o
   3   7   0      345.15      334.67      5.06 o
   4   7   0       17.73       15.31      0.52 o
   5   7   0      549.70      561.83      5.67 o
   6   7   0        4.80        4.62      0.62 o
   7   7   0      124.43      131.20      3.43 o
   8   7   0       16.72       17.58      0.85 o
  -3   8   0        5.88        5.85      0.62 o
  -2   8   0        6.39        6.05      0.71 o
  -1   8   0        4.50        4.03      0.58 o
   0   8   0        0.00        0.32      0.50 o
   1   8   0       17.68       17.34      0.68 o
   2   8   0       41.69       37.93      0.84 o
   3   8   0       52.54       56.93      1.35 o
   4   8   0        0.15        0.47      0.48 o
   5   8   0        0.00        0.53      0.52 o
   6   8   0       20.77       22.86      0.78 o
   7   8   0       47.70       53.97      1.38 o
  -1   9   0        1.48        0.69      0.58 o
   0   9   0        2.61        3.35      0.59 o
   1   9   0       37.20       33.60      2.77 o
   2   9   0        0.13       -0.03      0.56 o
   3   9   0       44.19       47.86      1.84 o
   4   9   0       40.94       46.65      1.35 o
   5   9   0       69.01       74.36      2.42 o
   6   9   0        1.17        1.45      0.69 o
   2  10   0        5.89        8.30      0.72 o
   3  10   0        1.87        1.67      0.68 o
   4  10   0       11.92       15.30      0.86 o
  -4 -10   1       14.73       16.76      0.80 o
  -3 -10   1       14.98       20.58      0.84 o
  -2 -10   1        7.77        8.71      0.65 o
  -6  -9   1        4.02        4.73      0.73 o
  -5  -9   1        0.00        0.42      0.56 o
  -4  -9   1       45.29       46.26      0.81 o
  -3  -9   1        0.34        0.39      0.54 o
  -2  -9   1       10.53       12.04      0.61 o
  -1  -9   1        0.86        1.52      0.62 o
   0  -9   1        3.82        3.36      0.76 o
   1  -9   1       18.00       15.23      1.06 o
  -7  -8   1        4.09        3.30      0.80 o
  -6  -8   1        9.80       10.10      0.62 o
  -5  -8   1        0.02        0.25      0.56 o
  -4  -8   1        1.62        0.95      0.54 o
  -3  -8   1       34.44       36.75      0.62 o
  -2  -8   1        0.43        0.76      0.53 o
  -1  -8   1        3.47        3.76      0.57 o
   0  -8   1       10.83       10.67      0.65 o
   1  -8   1        0.08        0.42      0.57 o
   2  -8   1        2.01        2.34      0.63 o
   3  -8   1        9.18        8.51      0.61 o
  -8  -7   1       22.86       25.49      0.97 o
  -7  -7   1      168.58      169.87      1.39 o
  -6  -7   1       81.46       80.74      1.24 o
  -5  -7   1       16.31       13.92      1.20 o
  -4  -7   1      112.61      112.80      2.36 o
  -3  -7   1        0.42      139.54     56.49 o
  -2  -7   1       45.30       49.62      0.95 o
  -1  -7   1       76.95       72.23      6.51 o
   0  -7   1       25.62       28.10      1.96 o
   1  -7   1        0.49       19.50      9.02 o
   2  -7   1       12.01       11.40      0.89 o
   3  -7   1       83.50       83.69      2.36 o
   4  -7   1        0.10        0.17      0.70 o
  -8  -6   1        0.16        0.19      0.65 o
  -7  -6   1       19.83       19.69      0.82 o
  -6  -6   1       15.58       14.12      0.61 o
  -5  -6   1       82.73       83.98      1.56 o
  -4  -6   1       11.50       15.17      0.57 o
  -3  -6   1      137.50      131.60      2.66 o
  -2  -6   1      254.11      244.46      4.80 o
  -1  -6   1       29.75       30.24      0.68 o
   0  -6   1       23.09       25.40      1.00 o
   1  -6   1        2.08        3.20      0.50 o
   2  -6   1        0.19        0.05      0.50 o
   3  -6   1        0.46        0.55      0.53 o
   4  -6   1       22.26       23.14      0.75 o
   5  -6   1       17.15       15.92      0.65 o
  -8  -5   1        8.90        9.17      0.78 o
  -7  -5   1       38.92       39.46      1.20 o
  -6  -5   1        2.09        4.60      1.12 o
  -5  -5   1       10.29       10.03      0.50 o
  -4  -5   1        5.36        7.59      0.99 o
  -3  -5   1       47.41       57.55      1.35 o
  -2  -5   1        0.18        1.52      0.60 o
  -1  -5   1       19.38       20.28      0.67 o
   0  -5   1       65.88       57.12      0.96 o
   1  -5   1       86.22       80.85      1.02 o
   2  -5   1       15.58       14.50      0.66 o
   3  -5   1       17.22       14.38      0.95 o
   4  -5   1       45.00       42.27      3.05 o
   5  -5   1        8.25        8.59      0.84 o
   6  -5   1        0.90        1.06      0.63 o
  -9  -4   1       17.44       14.17      1.45 o
  -8  -4   1        9.89        9.13      0.84 o
  -7  -4   1        4.59        3.89      0.61 o
  -6  -4   1        0.14        0.50      0.41 o
  -5  -4   1        1.80        1.74      0.43 o
  -4  -4   1       31.93       29.97      0.51 o
  -3  -4   1       11.09       15.83      0.51 o
  -2  -4   1       40.12       49.86      0.77 o
  -1  -4   1        0.27        1.25      0.64 o
   0  -4   1      254.92      301.81      5.25 o
   1  -4   1        0.25        0.60      0.60 o
   2  -4   1      179.19      186.46      2.29 o
   3  -4   1        5.45        7.00      0.65 o
   4  -4   1       37.82       37.04      2.69 o
   5  -4   1      120.92      114.20      4.29 o
   6  -4   1        5.54        5.84      0.85 o
   7  -4   1       62.72       55.33      2.61 o
  -9  -3   1        0.10        0.51      0.77 o
  -8  -3   1       35.54       33.84      0.91 o
  -7  -3   1       57.87       58.17      1.11 o
  -6  -3   1       10.89       13.34      0.79 o
  -5  -3   1      298.39      304.88      2.80 o
  -4  -3   1       46.59       48.78      0.69 o
  -3  -3   1        0.88        5.20      1.76 o
  -2  -3   1       12.12        7.11      0.54 o
  -1  -3   1      919.18      810.67      6.31 o
   0  -3   1      474.04      473.41      6.14 o
   1  -3   1      336.53      300.12      8.50 o
   2  -3   1       94.22      104.15      2.46 o
   3  -3   1       92.21       91.54      1.91 o
   4  -3   1        9.59       10.13      0.74 o
   5  -3   1      147.42      154.34      1.57 o
   6  -3   1       20.44       20.68      1.53 o
   7  -3   1      131.77      116.59      4.89 o
  -9  -2   1       30.15       26.70      3.43 o
  -8  -2   1        2.22        2.96      1.01 o
  -7  -2   1       54.82       54.39      0.97 o
  -6  -2   1      212.30      212.37      3.80 o
  -5  -2   1       12.21       11.85      0.62 o
  -4  -2   1     1365.69     1302.79      9.49 o
  -3  -2   1       89.28       87.85      0.82 o
  -2  -2   1     5278.30     4882.45     32.46 o
  -1  -2   1      662.70      560.51      8.35 o
   0  -2   1     6260.17     5537.58    149.92 o
   1  -2   1      518.49      495.83     26.45 o
   2  -2   1      183.22      175.11      5.32 o
   3  -2   1      371.81      393.94     11.73 o
   4  -2   1       13.14       13.35      0.83 o
   5  -2   1       26.94       32.17      1.18 o
   6  -2   1        5.75        6.28      0.70 o
   7  -2   1        8.14        9.85      0.66 o
   8  -2   1        2.71        2.19      0.55 o
  -8  -1   1      165.16      144.01      6.22 o
  -7  -1   1       32.16       30.63      0.72 o
  -6  -1   1      424.79      425.52      5.07 o
  -5  -1   1       44.05       49.61      0.77 o
  -4  -1   1       60.83       67.12      1.22 o
  -3  -1   1       26.95       22.60      0.71 o
  -2  -1   1     1088.43      948.95     16.41 o
  -1  -1   1       25.95       24.69      0.74 o
   1  -1   1      242.59      218.14      9.19 o
   2  -1   1      147.93      125.05      3.36 o
   3  -1   1       17.32       19.00      0.78 o
   4  -1   1      407.01      419.11     10.01 o
   5  -1   1       50.70       49.30      2.13 o
   6  -1   1       56.13       59.46      1.08 o
   7  -1   1        0.51        2.08      0.55 o
   8  -1   1        0.00        0.49      0.62 o
  -8   0   1       63.39       61.18      1.78 o
  -7   0   1        7.43        8.03      0.75 o
  -6   0   1      228.81      242.49      3.48 o
  -5   0   1       17.37       23.45      2.08 o
  -4   0   1     1150.85     1226.98     15.95 o
  -3   0   1      387.62      445.46      8.02 o
  -2   0   1     2732.88     2786.50     40.18 o
  -1   0   1     1692.15     1504.35     52.31 o
   2   0   1       65.80       60.77      1.40 o
   3   0   1      329.07      391.08      3.59 o
   4   0   1      425.91      472.81     24.54 o
   5   0   1       12.63       15.55      0.60 o
   6   0   1        3.47        3.27      0.58 o
   7   0   1       14.15       19.33      0.69 o
   8   0   1       11.20       14.96      0.66 o
  -8   1   1        2.61        3.10      0.71 o
  -7   1   1        3.37        3.73      0.62 o
  -6   1   1       10.48        9.84      0.68 o
  -5   1   1       46.89       57.53      1.65 o
  -4   1   1      149.26      168.83      2.00 o
  -3   1   1       11.39       11.46      0.67 o
  -2   1   1        0.15        0.48      0.59 o
  -1   1   1      212.51      202.30      2.48 o
   2   1   1      282.80      243.73      3.10 o
   3   1   1     1742.46     1721.87     21.47 o
   4   1   1       55.05       69.48      1.01 o
   5   1   1      207.73      248.84      3.28 o
   6   1   1       44.79       48.04      1.49 o
   7   1   1       63.52       59.95      1.26 o
   8   1   1       19.28       17.86      0.81 o
   9   1   1       17.76       16.11      0.81 o
  -7   2   1        2.23        2.19      0.70 o
  -6   2   1       25.36       24.22      0.84 o
  -5   2   1        7.65       16.29      4.39 o
  -4   2   1      112.62      123.98      8.28 o
  -3   2   1        1.60       93.40     29.68 o
  -2   2   1       10.95       12.14      0.96 o
  -1   2   1      303.96      395.89     94.70 o
   0   2   1      343.16      301.17      4.19 o
   1   2   1      136.60      117.16     11.87 o
   2   2   1     1159.76     1008.35     12.28 o
   3   2   1      344.92      317.74      4.23 o
   4   2   1        0.56        4.17      2.36 o
   5   2   1       55.01       60.57      1.05 o
   6   2   1       15.64       18.18      0.61 o
   7   2   1        3.11        2.42      0.54 o
   8   2   1        0.04        0.54      0.50 o
   9   2   1        9.39        8.94      0.72 o
  -7   3   1       36.85       37.27      1.43 o
  -6   3   1        2.42        2.50      0.80 o
  -5   3   1        4.76        5.07      0.71 o
  -4   3   1      140.10      136.77      4.75 o
  -3   3   1       11.80       21.17      6.10 o
  -2   3   1      132.01      128.15      3.88 o
  -1   3   1        1.78        0.64      0.61 o
   0   3   1      115.06       90.91      4.16 o
   1   3   1        0.12       42.58     21.90 o
   2   3   1      310.13      278.54      4.61 o
   3   3   1        2.67       10.75      2.28 o
   4   3   1       15.14       15.26      0.57 o
   5   3   1       58.04       69.55      1.32 o
   6   3   1        2.00        1.04      0.38 o
   7   3   1       95.25       91.66      2.32 o
   8   3   1       10.94       10.67      0.63 o
   9   3   1       18.69       16.27      0.78 o
  -6   4   1        0.16        0.06      0.71 o
  -5   4   1        7.34        7.47      0.67 o
  -4   4   1       31.17       33.87      0.95 o
  -3   4   1       98.72       91.09      4.52 o
  -2   4   1       17.03       17.37      0.75 o
  -1   4   1       79.13       77.48      1.21 o
   0   4   1       52.65       49.89      0.89 o
   1   4   1       35.69       29.84      0.82 o
   2   4   1      259.77      238.30      2.70 o
   3   4   1       12.60       12.62      0.50 o
   4   4   1      328.83      335.13      3.83 o
   5   4   1       28.92       32.93      0.66 o
   6   4   1       14.80       14.57      0.65 o
   7   4   1       16.72       16.17      0.58 o
   8   4   1        7.08        5.82      0.63 o
   9   4   1        0.80        1.75      0.56 o
  -6   5   1        1.71        1.77      1.06 o
  -5   5   1       21.39       21.24      0.78 o
  -4   5   1        2.31        2.38      0.64 o
  -3   5   1       49.33       50.93      0.98 o
  -2   5   1        1.37        1.69      0.58 o
  -1   5   1       46.73       51.47      0.92 o
   0   5   1       73.56       81.69      2.31 o
   1   5   1       26.18       27.00      0.72 o
   2   5   1        9.17        7.20      0.61 o
   3   5   1        0.76        3.92      0.68 o
   4   5   1       45.92       42.71      1.16 o
   5   5   1        1.06        1.80      0.49 o
   6   5   1        7.56        8.06      0.60 o
   7   5   1        1.17        4.09      1.52 o
   8   5   1        0.70        1.12      0.67 o
   9   5   1        4.38        4.58      0.87 o
  -5   6   1      102.30       94.61      2.38 o
  -4   6   1        0.08        0.87      0.72 o
  -3   6   1      365.86      398.11      2.91 o
  -2   6   1       59.51       55.56      3.04 o
  -1   6   1      721.09      717.79     15.76 o
   0   6   1       58.60       61.83      0.92 o
   1   6   1       83.27       85.49      1.49 o
   2   6   1       14.17       14.49      0.67 o
   3   6   1       23.94       25.52      0.69 o
   4   6   1        0.11        1.56      0.50 o
   5   6   1        8.36        8.01      0.58 o
   6   6   1        6.54        5.34      0.60 o
   7   6   1       17.52       14.40      0.62 o
   8   6   1       19.08       18.17      0.73 o
   9   6   1        0.65        0.84      0.65 o
  -4   7   1       82.13       79.81      3.70 o
  -3   7   1       69.33       67.06      2.10 o
  -2   7   1       98.58      106.56      1.20 o
  -1   7   1      524.18      516.79      7.60 o
   0   7   1       87.15       90.09      2.97 o
   1   7   1     1629.38     1652.32     37.30 o
   2   7   1        0.98        3.01      0.68 o
   3   7   1     1320.48     1313.22     34.50 o
   4   7   1      362.22      360.14      6.86 o
   5   7   1      311.61      317.81      5.65 o
   6   7   1      407.90      437.98      8.02 o
   7   7   1       43.13       45.71      0.88 o
   8   7   1      111.85      112.97      2.15 o
  -2   8   1        0.00        0.82      0.67 o
  -1   8   1        0.71        0.94      0.61 o
   0   8   1        7.53        8.66      0.64 o
   1   8   1       13.67       13.29      0.68 o
   2   8   1       77.54       76.34      2.78 o
   3   8   1       26.91       26.16      0.90 o
   4   8   1       51.23       49.49      0.74 o
   5   8   1      119.35      121.85      1.44 o
   6   8   1        6.28        7.84      0.64 o
   7   8   1      159.51      149.85      1.31 o
   8   8   1       43.06       40.03      1.89 o
  -1   9   1        2.81        3.34      0.63 o
   0   9   1        0.88        1.58      0.72 o
   1   9   1        0.57        0.40      0.59 o
   2   9   1       29.57       30.39      1.51 o
   3   9   1        0.01        0.17      0.56 o
   4   9   1       61.74       71.59      2.09 o
   5   9   1        4.00        3.29      0.54 o
   6   9   1       26.33       24.96      1.35 o
   2  10   1        5.65        5.79      0.65 o
   3  10   1       27.62       30.43      0.87 o
   4  10   1       15.88       14.85      0.64 o
  -3 -10   2        0.23        0.22      0.56 o
  -2 -10   2       52.71       61.32      4.01 o
  -6  -9   2        2.01        2.57      0.68 o
  -5  -9   2       24.51       25.58      0.71 o
  -4  -9   2        0.60        1.16      0.54 o
  -3  -9   2       55.60       54.99      1.27 o
  -2  -9   2        0.84        0.82      0.48 o
  -1  -9   2        1.42        1.27      0.60 o
   0  -9   2        0.00        0.44      0.69 o
   1  -9   2        6.12        4.83      0.59 o
  -7  -8   2        0.99        1.19      0.58 o
  -6  -8   2        2.40        2.83      0.57 o
  -5  -8   2        0.18        0.46      0.52 o
  -4  -8   2       10.17       12.41      0.59 o
  -3  -8   2        3.09        3.32      0.47 o
  -2  -8   2        3.70        4.18      0.50 o
  -1  -8   2        1.28        2.35      0.60 o
   0  -8   2       12.67       12.40      0.65 o
   1  -8   2       24.50       24.23      1.50 o
   2  -8   2        0.93        0.88      0.56 o
   3  -8   2       13.45       13.00      0.72 o
  -8  -7   2        8.60        8.57      0.74 o
  -7  -7   2        3.30        3.16      0.70 o
  -6  -7   2       29.24       29.20      0.88 o
  -5  -7   2        0.87        1.67      0.55 o
  -4  -7   2        6.60        7.47      1.47 o
  -3  -7   2        1.32        1.72      0.48 o
  -2  -7   2        6.84        3.10      1.75 o
  -1  -7   2        4.53        4.22      0.68 o
   0  -7   2       54.98       55.88      2.07 o
   1  -7   2        2.59        3.13      0.50 o
   2  -7   2       24.70       23.66      0.87 o
   3  -7   2        7.77        7.44      0.63 o
   4  -7   2        0.65        0.49      0.58 o
  -8  -6   2       14.75       12.51      1.27 o
  -7  -6   2        9.22        7.96      0.67 o
  -6  -6   2       20.29       23.08      0.67 o
  -5  -6   2       18.67       19.53      0.69 o
  -4  -6   2       18.49       16.01      0.55 o
  -3  -6   2        0.05        0.17      0.45 o
  -2  -6   2        1.15        1.50      0.51 o
  -1  -6   2       99.62       99.87      3.03 o
   0  -6   2        3.75        3.35      0.59 o
   1  -6   2        1.25        2.16      0.48 o
   2  -6   2       11.25       11.52      0.62 o
   3  -6   2       10.71       12.12      0.72 o
   4  -6   2        0.00        0.35      0.53 o
   5  -6   2        0.41        0.83      0.70 o
  -8  -5   2       15.69       18.76      2.00 o
  -7  -5   2       96.91      101.74      1.74 o
  -6  -5   2       56.64       84.23      9.29 o
  -5  -5   2      296.54      317.54      4.82 o
  -4  -5   2       35.05       34.54      1.99 o
  -3  -5   2       17.27       17.19      0.52 o
  -2  -5   2      394.74      423.81      6.47 o
  -1  -5   2      169.47      160.15      5.02 o
   0  -5   2       85.96       85.57      2.26 o
   1  -5   2       96.10       91.28      2.98 o
   2  -5   2        8.50       10.25      0.65 o
   3  -5   2      114.66      113.53      3.57 o
   4  -5   2       24.25       23.16      0.61 o
   5  -5   2      102.72      101.47      3.36 o
   6  -5   2        4.32        4.73      0.63 o
  -8  -4   2       17.77       15.23      1.02 o
  -7  -4   2       94.03       87.83      1.90 o
  -6  -4   2      156.93      160.28      1.63 o
  -5  -4   2       17.55       18.19      0.51 o
  -4  -4   2     1354.38     1362.74     14.16 o
  -3  -4   2      426.08      457.81      5.28 o
  -2  -4   2     1211.56     1264.84     18.39 o
  -1  -4   2     3562.35     3685.29     85.53 o
   0  -4   2        0.31        2.96      0.87 o
   1  -4   2     1853.55     1902.70     43.07 o
   2  -4   2      119.72      126.68      1.94 o
   3  -4   2       54.93       65.68      1.60 o
   4  -4   2      136.05      135.23      3.02 o
   5  -4   2       24.32       25.23      0.80 o
   6  -4   2       56.10       51.65      0.84 o
   7  -4   2       42.61       39.45      1.26 o
  -8  -3   2        5.20        5.06      0.70 o
  -7  -3   2       24.42       25.29      0.78 o
  -6  -3   2       19.02       18.29      0.74 o
  -5  -3   2      597.67      572.69      3.69 o
  -4  -3   2        0.06        3.57      1.54 o
  -3  -3   2      319.72      301.38      5.00 o
  -2  -3   2        0.58        0.77      0.43 o
  -1  -3   2       87.90       80.29      1.30 o
   0  -3   2      258.56      250.71      7.47 o
   1  -3   2      419.60      486.13     14.54 o
   2  -3   2      296.99      284.28      2.32 o
   3  -3   2      985.20     1076.71     24.73 o
   4  -3   2      117.21      113.99      3.04 o
   5  -3   2      138.57      144.92      5.62 o
   6  -3   2        4.82        5.69      0.61 o
   7  -3   2       10.42        9.65      0.54 o
  -8  -2   2        5.03        6.89      0.78 o
  -7  -2   2        0.77        2.37      0.60 o
  -6  -2   2        6.89       13.68      3.24 o
  -5  -2   2        7.09        5.56      0.62 o
  -4  -2   2      566.90      585.75      8.17 o
  -3  -2   2      334.78      282.73      3.69 o
  -2  -2   2      187.78      200.39      4.12 o
  -1  -2   2     1977.64     1832.25     25.28 o
   0  -2   2      884.67      819.62     11.73 o
   1  -2   2      826.99      813.97     25.13 o
   2  -2   2      577.60      544.94     25.13 o
   3  -2   2       19.57       21.81      0.93 o
   4  -2   2       88.28       89.94      1.91 o
   5  -2   2        1.70        4.02      1.10 o
   6  -2   2       14.85       12.82      0.73 o
   7  -2   2        9.42        8.14      0.77 o
   8  -2   2        0.64        0.45      0.60 o
  -8  -1   2       12.62       12.60      0.85 o
  -7  -1   2        1.78        2.52      0.75 o
  -6  -1   2        6.10        7.84      0.61 o
  -5  -1   2        2.24        2.53      0.59 o
  -4  -1   2        1.80        3.12      0.55 o
  -3  -1   2      143.10      143.15      1.67 o
  -2  -1   2     2744.10     2456.69      9.11 o
  -1  -1   2      850.37      780.31     14.95 o
   0  -1   2     4654.79     3833.74     28.00 o
   1  -1   2       11.63       14.36      1.69 o
   2  -1   2       55.17       45.76      1.01 o
   3  -1   2      518.24      510.33      5.19 o
   4  -1   2      127.66      146.36      2.93 o
   5  -1   2      102.23       94.14      0.93 o
   6  -1   2      154.28      159.03      2.65 o
   7  -1   2        4.89        4.29      0.51 o
   8  -1   2        1.02        0.78      0.48 o
  -8   0   2      104.86       94.49      2.95 o
  -7   0   2       57.21       50.39      0.92 o
  -6   0   2      201.61      231.54      1.38 o
  -5   0   2      480.96      547.59     12.82 o
  -4   0   2      664.72      759.61      7.28 o
  -3   0   2     2727.49     2771.92     62.90 o
  -2   0   2      204.43      207.61      2.64 o
  -1   0   2     2087.26     2048.60     71.69 o
   0   0   2       15.52       15.49      2.56 o
   1   0   2       38.55       35.42      1.03 o
   2   0   2      528.92      502.69     11.87 o
   3   0   2       95.27       91.42      3.49 o
   4   0   2        1.17        1.75      0.43 o
   5   0   2      155.29      168.42      1.75 o
   6   0   2       44.54       44.18      0.68 o
   7   0   2        0.27        0.70      0.47 o
   8   0   2        0.46        1.68      0.61 o
   9   0   2       11.19       12.95      0.70 o
  -8   1   2        5.61        5.38      0.76 o
  -7   1   2        3.39        4.75      0.75 o
  -6   1   2        0.15        0.77      0.64 o
  -5   1   2        0.01        0.18      0.52 o
  -4   1   2      154.45      140.20      2.21 o
  -3   1   2       28.63       28.82      0.70 o
  -2   1   2      335.40      310.31     11.04 o
  -1   1   2     1291.81     1206.46      9.06 o
   0   1   2     4766.39     3877.04    123.69 o
   1   1   2     1710.86     1510.03     16.49 o
   2   1   2       37.01       37.72      0.88 o
   3   1   2      297.57      275.17      4.48 o
   4   1   2      277.68      248.80      2.88 o
   5   1   2      138.59      137.76      3.33 o
   6   1   2        5.21        8.21      0.51 o
   7   1   2       35.16       33.24      0.65 o
   8   1   2        3.86        3.40      0.54 o
   9   1   2        0.09        0.11      0.62 o
  -7   2   2        3.15        4.62      0.66 o
  -6   2   2        5.57        4.27      0.79 o
  -5   2   2       28.91       26.34      0.84 o
  -4   2   2        2.17        2.08      0.52 o
  -3   2   2       23.22       29.43      0.71 o
  -2   2   2      207.07      194.53      3.76 o
  -1   2   2      100.37       94.52      2.16 o
   0   2   2     1087.86      918.03     18.88 o
   1   2   2       81.95       74.42      1.18 o
   2   2   2       31.79       36.74      1.38 o
   3   2   2      156.07      136.48      4.49 o
   4   2   2        0.08        0.21      0.43 o
   5   2   2       14.32       13.32      0.49 o
   6   2   2       59.57       64.04      1.19 o
   7   2   2        0.98        0.76      0.45 o
   8   2   2        0.36        0.41      0.53 o
   9   2   2        0.42        0.55      0.57 o
  -7   3   2       13.39       15.26      1.20 o
  -6   3   2       20.27       19.43      0.93 o
  -5   3   2        2.62        2.74      0.81 o
  -4   3   2       89.86       91.12      3.26 o
  -3   3   2      196.91      194.56      4.60 o
  -2   3   2      100.31      105.43      1.69 o
  -1   3   2        0.53       17.77      9.11 o
   0   3   2      180.82      160.98      2.50 o
   1   3   2      301.60      308.79      7.25 o
   2   3   2        0.79        7.28      3.54 o
   3   3   2        7.28       37.76     15.90 o
   4   3   2      279.38      275.65      8.73 o
   5   3   2       24.60       58.93     24.63 o
   6   3   2      167.75      168.39      2.47 o
   7   3   2       22.98       24.67      2.52 o
   8   3   2       64.15       58.94      1.85 o
   9   3   2       14.17       10.46      0.63 o
  -6   4   2       20.99       21.11      2.43 o
  -5   4   2       31.09       33.19      1.01 o
  -4   4   2      135.37      139.12      4.88 o
  -3   4   2        0.12        0.19      0.73 o
  -2   4   2        1.93        1.87      0.63 o
  -1   4   2        2.84        0.54      0.51 o
   0   4   2      285.49      269.70     20.52 o
   1   4   2        3.95        4.17      0.59 o
   2   4   2       11.13       10.47      0.62 o
   3   4   2       39.01       44.34      0.83 o
   4   4   2       56.90       58.43      1.30 o
   5   4   2        4.43        4.07      0.55 o
   6   4   2      271.76      275.16      4.29 o
   7   4   2        0.39        1.00      0.61 o
   8   4   2      121.12      114.40      9.51 o
   9   4   2        9.19        9.78      0.64 o
  -5   5   2       18.84       22.63      0.96 o
  -4   5   2       37.27       42.44      1.87 o
  -3   5   2      446.93      475.87      7.14 o
  -2   5   2        1.27       15.72      6.73 o
  -1   5   2      368.97      370.83     15.85 o
   0   5   2        2.84        5.07      0.55 o
   1   5   2      183.21      149.96      2.75 o
   2   5   2       37.23       53.21      2.71 o
   3   5   2      438.10      432.70      7.71 o
   4   5   2      258.40      258.97      3.28 o
   5   5   2      103.95       98.75      2.87 o
   6   5   2       63.06       71.87      2.64 o
   7   5   2       14.49       16.19      0.67 o
   8   5   2        4.34       12.37      1.76 o
   9   5   2        9.55        8.61      0.91 o
  -4   6   2       43.51       42.90      1.87 o
  -3   6   2       71.64       75.62      1.08 o
  -2   6   2      201.70      210.52      5.45 o
  -1   6   2       85.60       83.54      2.88 o
   0   6   2      159.91      167.04      5.45 o
   1   6   2       71.82       72.69      2.11 o
   2   6   2        0.51        0.83      0.56 o
   3   6   2       59.53       64.05      1.43 o
   4   6   2        0.42        0.65      0.41 o
   5   6   2        6.20        5.03      0.56 o
   6   6   2        4.82        5.12      0.60 o
   7   6   2       83.04       84.49      2.27 o
   8   6   2        1.29        1.29      0.67 o
   9   6   2        0.04        0.61      0.60 o
  -3   7   2       40.70       37.25      1.87 o
  -2   7   2       21.66       20.96      0.81 o
  -1   7   2      117.09      127.46      1.27 o
   0   7   2      480.99      477.14     21.50 o
   1   7   2       47.25       49.58      2.51 o
   2   7   2      895.24      938.19     17.12 o
   3   7   2       34.78       40.55      0.79 o
   4   7   2      132.18      124.93      4.28 o
   5   7   2       11.85       12.00      0.55 o
   6   7   2       11.17       10.90      0.60 o
   7   7   2        1.89        2.47      0.57 o
   8   7   2       48.62       46.26      1.60 o
  -2   8   2        7.49        6.98      0.71 o
  -1   8   2       15.11       15.90      1.48 o
   0   8   2       11.03       10.52      0.74 o
   1   8   2       20.79       21.75      1.21 o
   2   8   2       86.70       89.72      1.63 o
   3   8   2       33.29       36.15      1.61 o
   4   8   2      312.40      317.89      8.75 o
   5   8   2        0.20        0.41      0.55 o
   6   8   2      184.11      189.79      3.89 o
   7   8   2       59.88       62.79      2.06 o
   8   8   2       45.27       43.24      2.15 o
   0   9   2        2.11        1.78      0.54 o
   1   9   2       25.57       24.43      1.03 o
   2   9   2        6.38        6.21      0.55 o
   3   9   2       57.98       69.64      1.83 o
   4   9   2        0.05        0.09      0.54 o
   5   9   2        2.03        2.75      0.48 o
   6   9   2        0.11        0.47      0.69 o
   7   9   2        0.03       -0.89      0.97 o
   2  10   2        0.13        0.51      0.75 o
   3  10   2        0.33        0.52      0.65 o
   4  10   2       30.76       32.13      0.73 o
  -5  -9   3        0.34       -0.11      0.54 o
  -4  -9   3       11.29       12.35      0.62 o
  -3  -9   3       15.47       15.61      0.56 o
  -2  -9   3        5.93        5.73      0.54 o
  -1  -9   3        5.28        7.01      0.53 o
   0  -9   3       13.68       11.91      0.65 o
   1  -9   3        2.95        3.71      0.59 o
  -7  -8   3        6.60        6.29      1.68 o
  -6  -8   3        0.02        0.33      0.62 o
  -5  -8   3        6.02        7.28      0.57 o
  -4  -8   3        3.43        4.12      0.56 o
  -3  -8   3       34.95       30.66      1.19 o
  -2  -8   3        0.38        0.41      0.52 o
  -1  -8   3       50.65       46.63      1.77 o
   0  -8   3       12.63       11.32      0.57 o
   1  -8   3        6.83        7.65      0.60 o
   2  -8   3       22.29       18.10      0.92 o
   3  -8   3       26.26       26.55      1.01 o
  -7  -7   3        0.67        1.35      0.74 o
  -6  -7   3        3.27        4.50      0.63 o
  -5  -7   3        0.10        0.35      0.57 o
  -4  -7   3       32.08       30.16      1.27 o
  -3  -7   3        0.55        1.12      0.53 o
  -2  -7   3        1.15        1.40      0.52 o
  -1  -7   3       33.50       31.38      0.94 o
   0  -7   3       75.75       77.20      2.76 o
   1  -7   3        1.30        1.48      0.55 o
   2  -7   3        2.49        2.79      0.60 o
   3  -7   3        8.28        9.75      0.59 o
   4  -7   3       44.40       40.96      0.75 o
  -8  -6   3        8.47        8.06      0.70 o
  -7  -6   3       44.90       45.84      1.28 o
  -6  -6   3       11.00       14.90      0.62 o
  -5  -6   3        3.47        5.09      0.52 o
  -4  -6   3        9.30        8.46      0.49 o
  -3  -6   3       41.02       48.12      1.17 o
  -2  -6   3        0.03        0.55      0.54 o
  -1  -6   3      193.15      197.49      4.84 o
   0  -6   3        2.01        2.16      0.49 o
   1  -6   3       16.94       14.62      0.75 o
   2  -6   3       20.13       21.67      1.49 o
   3  -6   3      150.85      142.27      3.11 o
   4  -6   3       23.61       25.76      0.71 o
   5  -6   3        0.01        0.24      0.61 o
  -8  -5   3        6.86        5.99      0.68 o
  -7  -5   3        4.98        6.17      0.64 o
  -6  -5   3      126.30      139.57      3.77 o
  -5  -5   3       32.75       29.98      0.57 o
  -4  -5   3       31.07       42.05      1.41 o
  -3  -5   3      100.19       92.88      2.62 o
  -2  -5   3        7.39        5.97      0.50 o
  -1  -5   3       69.12       68.05      2.36 o
   0  -5   3       89.96       86.02      2.16 o
   1  -5   3      121.90      133.96      4.53 o
   2  -5   3       39.69       41.15      2.01 o
   3  -5   3       17.54       18.68      0.97 o
   4  -5   3        0.38        2.06      1.00 o
   5  -5   3       27.26       24.72      0.62 o
   6  -5   3        3.72        4.86      0.64 o
  -8  -4   3        0.07        0.36      0.57 o
  -7  -4   3        6.59        8.26      0.66 o
  -6  -4   3        0.00        0.46      0.52 o
  -5  -4   3       59.37       66.90      1.01 o
  -4  -4   3       89.11       94.86      1.83 o
  -3  -4   3      227.53      257.06      4.91 o
  -2  -4   3       42.20       61.68      1.20 o
  -1  -4   3       79.17       72.18      1.77 o
   0  -4   3       70.61       54.90      2.05 o
   1  -4   3      106.07      109.74      3.93 o
   2  -4   3       13.69       16.09      0.71 o
   3  -4   3       36.63       26.37      0.86 o
   4  -4   3       16.70       17.96      0.63 o
   5  -4   3       33.06       31.91      0.78 o
   6  -4   3       12.59       11.61      0.68 o
   7  -4   3       17.70       14.53      0.90 o
  -8  -3   3        5.35        5.15      0.61 o
  -7  -3   3       39.45       37.68      0.79 o
  -6  -3   3      135.08      136.80      1.19 o
  -5  -3   3       16.26       62.01     25.32 o
  -4  -3   3      220.00      231.35      3.60 o
  -3  -3   3      122.20      128.45      1.85 o
  -2  -3   3      178.12      173.52      3.57 o
  -1  -3   3      739.62      821.19     14.11 o
   0  -3   3      509.68      448.27      6.30 o
   1  -3   3       61.67       70.16      3.16 o
   2  -3   3      338.36      356.17      2.17 o
   3  -3   3       26.52       27.39      1.05 o
   4  -3   3      182.08      192.01      6.47 o
   5  -3   3        0.53       -0.33      0.53 o
   6  -3   3       96.62       88.60      2.44 o
   7  -3   3        1.22        1.34      0.56 o
  -8  -2   3        0.28        0.73      0.80 o
  -7  -2   3       19.47       18.36      0.69 o
  -6  -2   3        5.16        6.39      0.60 o
  -5  -2   3      116.45      123.10      2.41 o
  -4  -2   3      417.51      424.54      6.20 o
  -3  -2   3       70.15       74.36      1.03 o
  -2  -2   3      367.87      360.06      8.34 o
  -1  -2   3        3.27        4.34      0.52 o
   0  -2   3      135.53      142.76      2.49 o
   1  -2   3       31.25       25.05      0.69 o
   2  -2   3       36.17       38.61      6.06 o
   3  -2   3       23.96       74.35     20.69 o
   4  -2   3      130.03      142.80      2.28 o
   5  -2   3        1.13       31.27      9.43 o
   6  -2   3        0.96        1.28      0.49 o
   7  -2   3       15.67       13.66      0.66 o
   8  -2   3        0.94        0.98      0.57 o
  -8  -1   3        2.41        1.05      0.83 o
  -7  -1   3        1.14        1.06      0.61 o
  -6  -1   3       10.48       11.97      0.62 o
  -5  -1   3        0.08        0.06      0.47 o
  -4  -1   3       13.76       13.92      0.67 o
  -3  -1   3        0.74        1.23      0.48 o
  -2  -1   3      308.40      289.13      4.46 o
  -1  -1   3      151.01      128.14      2.60 o
   0  -1   3      634.87      589.39      8.76 o
   1  -1   3      532.30      463.91     11.05 o
   2  -1   3      912.81      883.42     11.70 o
   3  -1   3      114.01      109.63      3.54 o
   4  -1   3      387.76      381.55     12.46 o
   5  -1   3       12.11       11.44      0.46 o
   6  -1   3       12.73       16.83      0.56 o
   7  -1   3       22.60       27.48      0.60 o
   8  -1   3        0.05       -0.04      0.50 o
  -8   0   3        0.03       -0.27      0.84 o
  -7   0   3      100.50      115.51      2.54 o
  -6   0   3       15.99       14.85      0.60 o
  -5   0   3       42.32       43.59      0.76 o
  -4   0   3        8.14        9.13      0.65 o
  -3   0   3        3.81        4.03      0.55 o
  -2   0   3       44.73       49.62      1.55 o
  -1   0   3      581.27      596.26      8.71 o
   0   0   3      406.03      390.58      2.52 o
   1   0   3     1170.52     1207.27      5.11 o
   2   0   3       48.08       46.28      0.76 o
   3   0   3       37.61       35.08      1.14 o
   4   0   3       52.16       61.67      1.99 o
   5   0   3       50.61       46.27      0.65 o
   6   0   3       62.97       74.78      1.20 o
   7   0   3       54.06       52.57      0.80 o
   8   0   3       21.19       24.48      0.66 o
   9   0   3       56.98       55.61      1.31 o
  -7   1   3       10.60        8.56      0.63 o
  -6   1   3       20.38       18.55      0.64 o
  -5   1   3       45.53       44.59      1.21 o
  -4   1   3        9.11        6.77      0.51 o
  -3   1   3       85.24       80.80      2.55 o
  -2   1   3       18.31       18.82      0.71 o
  -1   1   3       10.52       10.38      0.58 o
   0   1   3      796.84      677.18     24.17 o
   1   1   3        3.24        2.76      0.50 o
   2   1   3       29.82       27.97      0.76 o
   3   1   3       47.94       39.79      0.78 o
   4   1   3      153.01      144.39      1.97 o
   5   1   3       49.07       48.24      0.80 o
   6   1   3       44.91       52.21      0.71 o
   7   1   3       97.93       94.59      2.07 o
   8   1   3        2.88        3.87      0.51 o
   9   1   3        2.48        3.34      0.58 o
  -7   2   3       32.20       32.66      2.07 o
  -6   2   3       85.97       85.61      1.22 o
  -5   2   3       37.69       40.15      0.81 o
  -4   2   3      226.89      226.28      4.12 o
  -3   2   3      163.22      157.93      2.75 o
  -2   2   3      558.51      520.28     27.68 o
  -1   2   3      858.72      816.92      7.89 o
   0   2   3       13.03       11.61      0.66 o
   1   2   3      268.00      249.13      3.91 o
   2   2   3      800.77      760.67      8.38 o
   3   2   3      254.28      244.91      3.17 o
   4   2   3      953.89      898.06     16.13 o
   5   2   3        9.11        8.78      0.50 o
   6   2   3      362.99      350.29      7.33 o
   7   2   3       43.89       41.43      0.78 o
   8   2   3       10.36       12.47      0.57 o
   9   2   3        3.17        3.80      0.57 o
  -6   3   3        8.85        8.45      0.88 o
  -5   3   3      147.81      153.50      5.76 o
  -4   3   3        1.52        1.64      0.70 o
  -3   3   3      734.67      746.04     13.43 o
  -2   3   3       71.46       83.29      1.09 o
  -1   3   3      752.32      754.39     16.92 o
   0   3   3     2591.57     2633.81     51.77 o
   1   3   3      209.30      199.97      3.68 o
   2   3   3     4172.42     4187.75     60.55 o
   3   3   3        9.33        6.25      0.56 o
   4   3   3      664.03      678.97      7.37 o
   5   3   3      386.36      425.50      7.00 o
   6   3   3        1.73       15.74      5.46 o
   7   3   3      512.91      502.58      5.98 o
   8   3   3       98.49       95.67      2.65 o
   9   3   3       21.61       20.65      0.62 o
  -6   4   3        3.60        4.13      0.90 o
  -5   4   3       23.05       20.60      1.80 o
  -4   4   3        1.29        2.57      1.21 o
  -3   4   3        6.58        6.64      0.60 o
  -2   4   3        8.60        8.83      0.56 o
  -1   4   3        2.68        4.15      0.53 o
   0   4   3        0.00        0.56      0.50 o
   1   4   3      124.66      155.44      3.63 o
   2   4   3      164.68      186.16      3.47 o
   3   4   3      174.43      175.83      1.77 o
   4   4   3      188.16      208.00      8.22 o
   5   4   3       66.86       61.93      0.92 o
   6   4   3      132.55      143.31      3.32 o
   7   4   3        0.20        0.68      0.63 o
   8   4   3      107.63      100.77      2.14 o
   9   4   3       96.32       85.87      6.93 o
  -5   5   3       23.59       27.54      1.95 o
  -4   5   3        1.07        1.28      0.63 o
  -3   5   3      245.68      258.77      1.92 o
  -2   5   3        0.13        0.82      0.62 o
  -1   5   3       96.81       96.02      2.15 o
   0   5   3        0.08        0.69      0.42 o
   1   5   3       37.57       34.27      0.88 o
   2   5   3       40.07       40.35      1.34 o
   3   5   3        0.00        2.45      1.64 o
   4   5   3       38.69       42.37      2.23 o
   5   5   3        0.13        3.76      0.73 o
   6   5   3        5.02        8.29      0.67 o
   7   5   3       53.59       59.15      1.78 o
   8   5   3       26.15       30.89      0.82 o
   9   5   3        9.92       10.47      0.62 o
  -4   6   3        0.64        0.84      0.74 o
  -3   6   3        9.12        9.50      0.74 o
  -2   6   3       65.62       64.48      1.87 o
  -1   6   3      258.53      268.69      6.55 o
   0   6   3      109.37      101.34      1.82 o
   1   6   3      461.97      479.02     12.49 o
   2   6   3        0.70        1.17      0.56 o
   3   6   3      148.66      147.93      5.19 o
   4   6   3        1.98        1.62      0.56 o
   5   6   3      127.52      121.76      4.47 o
   6   6   3        1.28        1.55      0.49 o
   7   6   3      121.97      122.48      1.52 o
   8   6   3        3.84        3.74      0.61 o
   9   6   3        6.87        5.98      0.75 o
  -3   7   3       28.07       26.64      0.80 o
  -2   7   3      238.65      218.13      1.53 o
  -1   7   3       22.34       22.75      0.71 o
   0   7   3       59.39       61.23      0.93 o
   1   7   3        0.80        1.18      0.68 o
   2   7   3        0.84        0.90      0.68 o
   3   7   3        4.32        5.82      0.67 o
   4   7   3       43.51       50.56      1.57 o
   5   7   3       23.53       25.11      0.72 o
   6   7   3       25.38       28.16      0.67 o
   7   7   3        0.13        0.81      0.57 o
   8   7   3        5.46        5.78      0.72 o
  -2   8   3        3.87        3.64      0.59 o
  -1   8   3        3.63        2.56      0.70 o
   0   8   3        7.90        7.40      0.69 o
   1   8   3       18.38       18.53      0.65 o
   2   8   3       10.78        9.68      0.65 o
   3   8   3        3.79        5.06      0.63 o
   4   8   3       10.37        9.40      0.55 o
   5   8   3       11.88       12.51      0.59 o
   6   8   3        9.85       10.12      0.62 o
   7   8   3        0.05        0.46      0.64 o
   8   8   3        2.86        2.43      0.75 o
   0   9   3        0.26        0.20      0.76 o
   1   9   3        3.46        3.65      0.66 o
   2   9   3       25.80       24.30      0.68 o
   3   9   3       17.73       19.13      0.89 o
   4   9   3       29.04       27.91      1.25 o
   5   9   3       17.89       18.83      0.66 o
   6   9   3       19.66       16.98      0.79 o
   3  10   3        0.24        0.64      1.07 o
   4  10   3        0.36        0.85      1.05 o
  -5  -9   4        0.13        0.59      0.64 o
  -4  -9   4        2.69        2.91      0.55 o
  -3  -9   4        0.32        0.77      0.62 o
  -2  -9   4       19.12       20.36      0.63 o
  -1  -9   4       12.95       10.56      0.62 o
   0  -9   4        4.88        4.42      0.52 o
   1  -9   4        5.41        6.12      0.73 o
  -6  -8   4       15.55       16.32      0.73 o
  -5  -8   4        1.23        0.52      0.60 o
  -4  -8   4       49.16       42.35      1.43 o
  -3  -8   4        7.38        9.09      0.58 o
  -2  -8   4       76.53       63.34      1.75 o
  -1  -8   4        1.27        0.65      0.55 o
   0  -8   4       31.53       27.22      1.19 o
   1  -8   4       15.60       15.93      0.97 o
   2  -8   4        4.65        4.22      0.65 o
   3  -8   4       22.96       24.35      1.08 o
  -7  -7   4        3.41        3.14      0.59 o
  -6  -7   4        6.53        6.41      0.60 o
  -5  -7   4        2.91        3.95      0.51 o
  -4  -7   4       10.54       10.21      0.54 o
  -3  -7   4        3.98        4.05      0.49 o
  -2  -7   4       70.57       73.37      2.87 o
  -1  -7   4       11.36        6.99      0.56 o
   0  -7   4      340.33      320.39     13.47 o
   1  -7   4        4.39        3.03      0.60 o
   2  -7   4      157.51      143.53      2.97 o
   3  -7   4       19.10       19.22      1.33 o
   4  -7   4       16.90       12.77      0.56 o
  -7  -6   4        3.71        3.05      0.63 o
  -6  -6   4        5.09        4.55      0.53 o
  -5  -6   4       17.93       18.03      0.59 o
  -4  -6   4       43.76       43.66      0.88 o
  -3  -6   4       31.27       32.54      0.84 o
  -2  -6   4      197.02      202.93      4.03 o
  -1  -6   4        3.41        3.12      0.86 o
   0  -6   4       97.74       94.21      3.53 o
   1  -6   4      116.08      112.15      3.48 o
   2  -6   4        0.11        0.46      0.56 o
   3  -6   4      266.29      257.02     10.71 o
   4  -6   4       50.58       52.95      1.54 o
   5  -6   4       44.91       38.47      0.73 o
  -8  -5   4        1.32        1.03      0.64 o
  -7  -5   4        4.15        6.48      0.75 o
  -6  -5   4       15.36       17.91      0.70 o
  -5  -5   4       99.69       98.57      1.19 o
  -4  -5   4       46.68       50.22      1.35 o
  -3  -5   4        4.93        4.62      0.51 o
  -2  -5   4       17.15       24.34      0.60 o
  -1  -5   4       78.90       77.46      2.18 o
   0  -5   4       39.01       39.75      1.14 o
   1  -5   4       12.75       18.34      0.70 o
   2  -5   4        0.47        5.44      1.80 o
   3  -5   4        4.75        5.22      0.57 o
   4  -5   4       34.61       36.60      0.71 o
   5  -5   4       10.91       10.70      0.69 o
   6  -5   4        2.03        2.13      0.64 o
  -8  -4   4        3.45        3.66      0.62 o
  -7  -4   4      171.44      165.78      3.55 o
  -6  -4   4        1.83        1.82      0.57 o
  -5  -4   4      228.92      228.94      3.53 o
  -4  -4   4      135.45      130.03      1.08 o
  -3  -4   4        8.76        7.93      0.43 o
  -2  -4   4      290.27      288.33      6.83 o
  -1  -4   4       45.72       41.91      1.03 o
   0  -4   4       30.64       36.25      0.88 o
   1  -4   4        5.69        5.59      0.93 o
   2  -4   4       34.19       27.86      1.17 o
   3  -4   4        8.65        8.20      0.65 o
   4  -4   4        8.57        9.05      0.71 o
   5  -4   4       22.92       22.55      0.69 o
   6  -4   4       18.18       16.38      0.65 o
   7  -4   4        0.88        0.22      0.50 o
  -8  -3   4        8.69        9.35      0.65 o
  -7  -3   4        2.60        1.71      0.66 o
  -6  -3   4       22.71       21.59      0.66 o
  -5  -3   4        1.37        3.91      0.83 o
  -4  -3   4      169.04      151.38      1.18 o
  -3  -3   4      234.92      241.13      3.13 o
  -2  -3   4       63.52       65.34      1.25 o
  -1  -3   4     1221.92     1211.43     18.36 o
   0  -3   4      865.24      906.84     15.44 o
   1  -3   4      391.59      398.30     11.05 o
   2  -3   4      422.44      448.41     13.96 o
   3  -3   4        4.53        3.58      0.54 o
   4  -3   4      163.62      170.85      2.05 o
   5  -3   4       42.53       42.92      0.81 o
   6  -3   4       39.13       38.31      0.95 o
   7  -3   4       13.91       13.27      0.61 o
  -8  -2   4        0.03        0.97      0.76 o
  -7  -2   4        1.92        2.13      0.68 o
  -6  -2   4        4.43        4.66      0.60 o
  -5  -2   4       18.04       17.69      0.69 o
  -4  -2   4        0.34        0.44      1.15 o
  -3  -2   4      129.40      123.77      1.39 o
  -2  -2   4        4.19        4.84      0.83 o
  -1  -2   4      896.05      820.46     10.22 o
   0  -2   4       37.26       32.59      2.39 o
   1  -2   4        0.00        1.60      0.51 o
   2  -2   4       12.95       13.71      2.94 o
   3  -2   4       40.38       36.66      0.90 o
   4  -2   4      118.92      116.51      2.65 o
   5  -2   4       24.17       24.63      0.66 o
   6  -2   4        2.03        1.69      0.48 o
   7  -2   4       27.12       25.26      0.66 o
   8  -2   4        4.53        4.67      0.60 o
  -8  -1   4        0.80        0.22      0.59 o
  -7  -1   4        0.02        0.49      0.68 o
  -6  -1   4       14.27       14.69      0.61 o
  -5  -1   4        3.89        3.87      0.64 o
  -4  -1   4      321.71      310.26      6.98 o
  -3  -1   4        0.89        0.43      0.56 o
  -2  -1   4      435.25      405.13      5.55 o
  -1  -1   4      176.18      151.99      1.71 o
   0  -1   4       15.16        8.72      0.50 o
   1  -1   4     1035.69      982.24     26.59 o
   2  -1   4       67.21       68.00      1.94 o
   3  -1   4      625.53      599.54     10.13 o
   4  -1   4      121.60      134.75      2.84 o
   5  -1   4       49.37       51.13      1.75 o
   6  -1   4       19.67       18.68      0.54 o
   7  -1   4        0.28        0.54      0.52 o
   8  -1   4        0.03       -0.29      0.53 o
  -7   0   4        0.58        0.80      0.63 o
  -6   0   4       10.08       10.18      0.63 o
  -5   0   4       96.19      103.05      1.14 o
  -4   0   4        0.40        1.02      0.53 o
  -3   0   4      252.14      286.35      1.96 o
  -2   0   4      136.08      141.01      4.55 o
  -1   0   4       28.97       21.66      0.67 o
   0   0   4      145.37      166.20      1.42 o
   1   0   4      175.26      172.74      1.51 o
   2   0   4     1258.16     1360.62     24.63 o
   3   0   4      195.78      214.08      3.06 o
   4   0   4       16.89       12.84      0.58 o
   5   0   4      200.33      230.21      3.99 o
   6   0   4        0.01        0.77      0.46 o
   7   0   4       32.07       36.01      0.75 o
   8   0   4       57.98       69.48      1.13 o
   9   0   4       10.61        9.70      0.65 o
  -7   1   4       68.52       68.20      1.62 o
  -6   1   4        2.59        3.18      0.52 o
  -5   1   4      112.23      101.59      1.32 o
  -4   1   4      154.05      142.61      1.90 o
  -3   1   4       16.99       14.01      0.62 o
  -2   1   4      346.38      309.43      2.80 o
  -1   1   4       84.08       90.74      1.88 o
   0   1   4      434.07      423.85      2.75 o
   1   1   4      214.95      227.26      1.96 o
   2   1   4      104.64       94.48      1.44 o
   3   1   4        2.73        1.59      0.49 o
   4   1   4      132.75      147.61      1.43 o
   5   1   4        9.79       12.75      0.63 o
   6   1   4       65.93       62.53      1.62 o
   7   1   4        0.92        0.79      0.50 o
   8   1   4        0.76        0.67      0.47 o
   9   1   4        0.14        0.64      0.56 o
  -7   2   4        9.32        6.03      0.67 o
  -6   2   4       30.44       28.44      0.76 o
  -5   2   4      141.52      137.18      2.75 o
  -4   2   4      184.73      174.63      5.37 o
  -3   2   4      314.03      296.07      6.95 o
  -2   2   4       99.92       97.47      3.01 o
  -1   2   4      210.75      198.35      9.19 o
   0   2   4     1311.99     1218.74     18.26 o
   1   2   4      488.99      439.99      9.02 o
   2   2   4       26.22       24.89      0.67 o
   3   2   4      197.42      176.89      3.84 o
   4   2   4        6.54        6.10      0.52 o
   5   2   4        2.87        4.98      0.54 o
   6   2   4       35.52       31.72      0.90 o
   7   2   4        1.90        0.97      0.49 o
   8   2   4        3.45        3.08      0.53 o
   9   2   4        4.55        3.71      0.57 o
  -6   3   4        0.28        0.66      0.66 o
  -5   3   4       80.63       78.44      1.60 o
  -4   3   4        1.40        0.64      0.59 o
  -3   3   4       42.06       43.03      0.84 o
  -2   3   4      121.23      127.72      4.99 o
  -1   3   4      155.06      182.59      3.07 o
   0   3   4        8.15        9.12      0.63 o
   1   3   4      452.57      517.73      6.75 o
   2   3   4      313.35      312.23      5.47 o
   3   3   4       53.72       71.65      4.33 o
   4   3   4        1.60       38.42     15.95 o
   5   3   4       29.18       26.24      0.58 o
   6   3   4       96.08       96.88      1.99 o
   7   3   4       58.63       55.25      1.23 o
   8   3   4       35.08       35.16      0.78 o
   9   3   4        0.77        0.37      0.59 o
  -5   4   4       63.64       69.74      2.98 o
  -4   4   4      105.74       99.93      3.82 o
  -3   4   4      377.15      393.91      2.36 o
  -2   4   4       79.29       82.65      2.70 o
  -1   4   4      230.12      234.32      3.14 o
   0   4   4        6.00        7.74      0.54 o
   1   4   4      439.72      484.31      6.68 o
   2   4   4       43.31       63.99      1.79 o
   3   4   4     1339.00     1485.47     36.33 o
   4   4   4       46.70       55.04      0.87 o
   5   4   4      412.07      418.42     17.89 o
   6   4   4        0.51        0.99      0.55 o
   7   4   4       37.18       39.37      1.23 o
   8   4   4       24.27       23.77      0.78 o
   9   4   4        1.57        1.47      0.80 o
  -5   5   4        1.10        1.44      0.88 o
  -4   5   4       31.03       30.95      1.53 o
  -3   5   4       14.09       13.87      0.71 o
  -2   5   4        0.26        4.31      1.56 o
  -1   5   4       84.39       75.52      2.98 o
   0   5   4        0.02        0.56      0.47 o
   1   5   4       23.96       28.38      0.72 o
   2   5   4       81.71       94.07      2.86 o
   3   5   4       17.46       18.82      1.08 o
   4   5   4        1.00        1.62      0.46 o
   5   5   4      122.50      123.67      1.05 o
   6   5   4       40.73       46.60      1.02 o
   7   5   4       30.32       31.45      1.20 o
   8   5   4       10.13       10.83      0.66 o
   9   5   4        0.00        0.58      0.60 o
  -4   6   4        1.76        1.08      0.83 o
  -3   6   4       16.05       16.94      0.82 o
  -2   6   4        5.50        6.39      0.84 o
  -1   6   4        0.05        0.31      0.55 o
   0   6   4       22.41       19.29      0.68 o
   1   6   4        0.19        0.75      0.56 o
   2   6   4        2.86        4.19      0.58 o
   3   6   4       13.47       14.67      0.98 o
   4   6   4       37.63       38.47      0.75 o
   5   6   4        2.12        1.76      0.52 o
   6   6   4       11.20       10.47      0.77 o
   7   6   4        7.84        7.65      0.67 o
   8   6   4       53.70       52.29      0.92 o
   9   6   4        0.66        1.51      0.70 o
  -3   7   4        0.24        0.38      0.65 o
  -2   7   4       31.86       30.30      0.85 o
  -1   7   4       60.77       68.28      1.06 o
   0   7   4       47.69       51.93      2.40 o
   1   7   4        4.61        5.66      0.62 o
   2   7   4       42.01       42.39      0.96 o
   3   7   4       13.50       16.40      0.72 o
   4   7   4       30.81       30.18      0.71 o
   5   7   4       33.25       33.08      0.70 o
   6   7   4        6.76        7.01      0.57 o
   7   7   4       24.63       25.36      0.68 o
   8   7   4        8.72        8.47      0.68 o
  -1   8   4        4.36        4.58      0.73 o
   0   8   4       18.27       18.41      0.65 o
   1   8   4       18.26       20.12      0.97 o
   2   8   4       29.45       31.55      0.98 o
   3   8   4       45.15       46.41      2.03 o
   4   8   4       12.92       12.63      0.58 o
   5   8   4        4.04        3.29      0.58 o
   6   8   4       11.74       12.29      0.69 o
   7   8   4        0.66       -0.02      0.55 o
   8   8   4        0.18        0.88      0.69 o
   0   9   4       70.33       74.16      2.32 o
   1   9   4       34.49       38.31      1.02 o
   2   9   4       69.33       77.49      4.57 o
   3   9   4       33.54       35.35      1.28 o
   4   9   4       10.10       12.57      0.65 o
   5   9   4       42.92       44.94      1.91 o
   6   9   4        4.13        5.52      0.61 o
  -4  -9   5        5.75        6.11      0.69 o
  -3  -9   5        0.08       -0.03      0.57 o
  -2  -9   5       59.25       56.55      2.39 o
  -1  -9   5        4.96        5.53      0.55 o
   0  -9   5        5.03        4.76      0.60 o
   1  -9   5        0.03        0.34      1.27 o
  -6  -8   5       43.16       42.81      1.59 o
  -5  -8   5        0.15        0.47      0.62 o
  -4  -8   5       43.30       38.48      1.91 o
  -3  -8   5        1.39        0.98      0.63 o
  -2  -8   5       13.08       12.07      0.62 o
  -1  -8   5       57.07       55.30      2.17 o
   0  -8   5        1.63        1.93      0.56 o
   1  -8   5       14.20       11.78      1.20 o
   2  -8   5        0.65        0.40      0.59 o
   3  -8   5        0.00       -0.25      0.81 o
  -6  -7   5       17.30       16.64      0.68 o
  -5  -7   5        3.84        6.55      0.49 o
  -4  -7   5       83.46       86.21      2.50 o
  -3  -7   5        2.21        2.54      0.50 o
  -2  -7   5       56.29       47.98      0.99 o
  -1  -7   5       11.75       10.03      0.68 o
   0  -7   5       45.63       38.39      1.84 o
   1  -7   5      212.48      182.95     11.74 o
   2  -7   5       11.69        9.16      0.79 o
   3  -7   5       92.26       80.73      4.54 o
   4  -7   5        0.53        0.49      0.50 o
  -7  -6   5        0.45        0.86      0.53 o
  -6  -6   5       12.60       11.64      0.51 o
  -5  -6   5       26.78       26.66      0.74 o
  -4  -6   5        6.48        3.89      0.48 o
  -3  -6   5       42.25       51.36      1.64 o
  -2  -6   5        5.14        4.31      0.49 o
  -1  -6   5        5.16        7.32      0.46 o
   0  -6   5        4.41        7.03      0.52 o
   1  -6   5        0.31        0.56      0.57 o
   2  -6   5       45.73       43.51      2.51 o
   3  -6   5       22.63       19.32      1.30 o
   4  -6   5       73.28       65.19      1.56 o
   5  -6   5       74.42       69.69      1.09 o
  -7  -5   5       12.04       11.46      0.66 o
  -6  -5   5        3.48        3.09      0.55 o
  -5  -5   5        9.90       12.10      0.69 o
  -4  -5   5        9.58        7.90      0.49 o
  -3  -5   5       51.50       52.71      0.72 o
  -2  -5   5       23.02       24.07      0.97 o
  -1  -5   5      352.70      334.25     10.30 o
   0  -5   5       63.53       71.02      2.61 o
   1  -5   5        1.35        1.34      0.59 o
   2  -5   5        2.47        4.56      1.51 o
   3  -5   5       94.79       93.32      3.45 o
   4  -5   5       15.01       19.13      2.85 o
   5  -5   5        1.70        1.39      0.58 o
   6  -5   5       34.20       33.96      1.22 o
  -7  -4   5        0.35        0.41      0.51 o
  -6  -4   5       60.65       56.96      0.98 o
  -5  -4   5        7.86       10.18      0.57 o
  -4  -4   5       12.44       11.11      0.49 o
  -3  -4   5       72.32       66.07      1.75 o
  -2  -4   5       17.27       18.06      0.56 o
  -1  -4   5      139.39      132.15      2.93 o
   0  -4   5      162.09      158.75      3.27 o
   1  -4   5       21.98       21.29      0.73 o
   2  -4   5       92.19       84.07      2.20 o
   3  -4   5        0.01        1.30      0.61 o
   4  -4   5        4.89        4.81      0.65 o
   5  -4   5       52.79       47.70      0.90 o
   6  -4   5       10.15       10.27      0.76 o
   7  -4   5        6.22        6.96      0.65 o
  -7  -3   5        1.87        1.93      0.54 o
  -6  -3   5       50.77       50.61      0.85 o
  -5  -3   5       65.36       69.16      4.80 o
  -4  -3   5      398.87      386.59     10.56 o
  -3  -3   5       14.74       12.58      0.51 o
  -2  -3   5       18.94       24.42      0.60 o
  -1  -3   5      270.43      268.52      3.08 o
   0  -3   5      179.98      179.95      4.11 o
   1  -3   5      103.28      103.88      1.44 o
   2  -3   5       45.37       45.42      0.88 o
   3  -3   5        1.08        1.54      0.59 o
   4  -3   5       34.49       34.31      0.79 o
   5  -3   5        0.96        0.88      0.60 o
   6  -3   5       12.77       13.05      0.61 o
   7  -3   5        1.66        2.22      0.53 o
  -7  -2   5        1.03        1.75      0.58 o
  -6  -2   5        2.94        1.89      0.54 o
  -5  -2   5       19.83       22.09      0.94 o
  -4  -2   5        9.09        8.04      0.93 o
  -3  -2   5        7.22        9.10      0.62 o
  -2  -2   5       48.40       48.41      4.72 o
  -1  -2   5      156.56      165.58      3.45 o
   0  -2   5      450.02      396.40      5.54 o
   1  -2   5       22.14       17.14      0.71 o
   2  -2   5      874.19      882.23     16.80 o
   3  -2   5        1.20        3.36      0.61 o
   4  -2   5       73.62       74.78      1.30 o
   5  -2   5       89.42       92.70      3.42 o
   6  -2   5        4.28       12.14      3.50 o
   7  -2   5        3.27        5.06      0.56 o
   8  -2   5        6.44        5.65      0.52 o
  -7  -1   5        4.51        5.74      0.60 o
  -6  -1   5       14.64       13.71      0.70 o
  -5  -1   5       26.21       26.26      0.70 o
  -4  -1   5       73.52       61.69      0.88 o
  -3  -1   5      291.53      274.82      6.03 o
  -2  -1   5       39.81       32.20      0.76 o
  -1  -1   5      988.50      966.26     12.08 o
   0  -1   5       56.91       55.07      1.43 o
   1  -1   5      279.33      318.92      6.85 o
   2  -1   5       28.82       36.21      0.68 o
   3  -1   5       43.95       44.77      0.87 o
   4  -1   5       49.42       48.19      1.46 o
   5  -1   5       11.33       11.32      0.49 o
   6  -1   5      316.35      322.24      9.87 o
   7  -1   5      137.50      139.91      3.31 o
   8  -1   5       31.08       36.06      0.90 o
  -7   0   5        6.03        4.68      0.65 o
  -6   0   5        0.17        0.39      0.58 o
  -5   0   5        0.13        1.00      0.56 o
  -4   0   5       41.10       41.71      1.70 o
  -3   0   5       25.39       27.42      0.77 o
  -2   0   5        0.78        1.49      0.54 o
  -1   0   5      529.41      605.02      9.67 o
   0   0   5       17.69       19.01      0.72 o
   1   0   5     1801.88     1919.23     23.77 o
   2   0   5      527.56      555.07     16.87 o
   3   0   5     1549.59     1708.95     33.51 o
   4   0   5      139.42      150.30      2.23 o
   5   0   5      288.68      322.41      7.30 o
   6   0   5      575.69      612.10     11.85 o
   7   0   5        4.17        4.96      0.52 o
   8   0   5       15.80       14.84      0.58 o
   9   0   5        0.11        0.46      0.59 o
  -7   1   5       56.77       59.51      1.34 o
  -6   1   5        9.70       11.06      0.58 o
  -5   1   5       12.61       12.73      0.63 o
  -4   1   5      248.47      240.50      4.99 o
  -3   1   5      146.81      131.36      3.48 o
  -2   1   5      313.65      308.27     14.05 o
  -1   1   5      182.51      170.77      3.13 o
   0   1   5       36.76       30.12      0.66 o
   1   1   5      279.09      286.49      1.95 o
   2   1   5      534.22      517.87     12.70 o
   3   1   5      952.02      929.31     10.55 o
   4   1   5     1004.35     1044.86     20.64 o
   5   1   5       10.67       13.47      2.99 o
   6   1   5      594.79      600.12     13.69 o
   7   1   5      278.62      289.24      6.66 o
   8   1   5       16.02       18.39      0.61 o
   9   1   5      107.92      104.09      3.28 o
  -6   2   5       12.62       13.61      0.67 o
  -5   2   5       23.42       25.76      0.94 o
  -4   2   5      194.15      198.87      2.18 o
  -3   2   5      352.54      345.00      5.66 o
  -2   2   5        8.35        8.89      0.54 o
  -1   2   5      499.22      500.05     13.08 o
   0   2   5      729.44      763.22     13.92 o
   1   2   5      427.85      451.67      8.69 o
   2   2   5       19.34       22.97      0.63 o
   3   2   5      154.02      150.00      1.96 o
   4   2   5       29.90       22.53      0.61 o
   5   2   5      162.86      166.53      1.64 o
   6   2   5        1.31        0.97      0.42 o
   7   2   5      167.43      170.37      3.93 o
   8   2   5       31.90       32.48      1.09 o
   9   2   5        0.16        0.36      0.58 o
  -6   3   5       70.17       77.23      1.09 o
  -5   3   5        0.82        0.84      0.51 o
  -4   3   5      121.97      124.90      2.73 o
  -3   3   5      232.41      233.42      5.34 o
  -2   3   5       14.83       14.29      0.68 o
  -1   3   5      108.63      126.30      1.48 o
   0   3   5        0.36        0.28      0.43 o
   1   3   5      196.11      177.92      3.57 o
   2   3   5        0.25        6.24      3.11 o
   3   3   5       66.03       65.61      0.92 o
   4   3   5       70.00       78.96      1.16 o
   5   3   5       16.57       17.11      0.54 o
   6   3   5       38.18       40.01      0.77 o
   7   3   5        9.67        8.95      0.50 o
   8   3   5        0.00        0.32      0.61 o
   9   3   5       10.58        7.72      0.63 o
  -5   4   5       32.80       34.81      0.80 o
  -4   4   5        0.19       -0.07      0.55 o
  -3   4   5      131.43      127.60      5.36 o
  -2   4   5       80.00       82.79      2.73 o
  -1   4   5       22.97       27.49      0.70 o
   0   4   5      621.60      674.04     11.76 o
   1   4   5      233.32      286.76      4.39 o
   2   4   5      380.16      380.56     13.90 o
   3   4   5        5.53        9.78      0.54 o
   4   4   5        9.31        7.40      0.55 o
   5   4   5      105.08      116.42      1.79 o
   6   4   5       27.58       30.14      2.56 o
   7   4   5      164.95      162.45      2.08 o
   8   4   5       37.82       35.92      0.77 o
   9   4   5        2.16        2.41      0.81 o
  -4   5   5        4.98        5.32      0.74 o
  -3   5   5        1.02        1.70      0.54 o
  -2   5   5       67.29       67.18      1.99 o
  -1   5   5       22.81       20.26      0.57 o
   0   5   5       11.43       14.92      0.99 o
   1   5   5       23.49       25.63      0.68 o
   2   5   5       21.62       26.29      3.25 o
   3   5   5        6.17        9.70      1.54 o
   4   5   5       19.25       20.06      0.80 o
   5   5   5       67.78       63.20      1.64 o
   6   5   5       21.94       30.22      1.63 o
   7   5   5       55.89       56.10      1.40 o
   8   5   5        3.05        3.11      0.67 o
   9   5   5        0.94        3.32      0.56 o
  -3   6   5       62.27       62.97      2.95 o
  -2   6   5        2.02        1.92      0.50 o
  -1   6   5       20.25       23.53      1.29 o
   0   6   5        2.74        2.07      0.62 o
   1   6   5       10.60        9.93      0.96 o
   2   6   5       95.41       91.88      1.40 o
   3   6   5       97.58      103.49      2.79 o
   4   6   5      344.28      321.69      6.18 o
   5   6   5        0.06        0.23      0.52 o
   6   6   5       32.84       29.38      0.72 o
   7   6   5       78.98       78.99      2.37 o
   8   6   5       12.65       11.81      0.68 o
   9   6   5        2.13        2.79      0.75 o
  -2   7   5        4.79        7.28      0.84 o
  -1   7   5       21.38       22.19      1.22 o
   0   7   5       19.86       20.60      0.73 o
   1   7   5        3.95        3.98      0.60 o
   2   7   5       26.13       26.01      0.75 o
   3   7   5       65.95       66.80      0.88 o
   4   7   5        1.25        1.36      0.63 o
   5   7   5        3.95        4.01      0.65 o
   6   7   5       15.36       14.53      0.58 o
   7   7   5        9.58       10.78      0.68 o
   8   7   5       51.71       46.40      2.04 o
  -1   8   5        8.58       11.46      0.73 o
   0   8   5       27.63       25.74      0.71 o
   1   8   5        4.30        6.09      0.59 o
   2   8   5       17.02       14.82      0.86 o
   3   8   5        5.32        8.53      0.65 o
   4   8   5       17.27       18.21      1.10 o
   5   8   5        0.23        0.29      0.62 o
   6   8   5        0.02        1.46      0.66 o
   7   8   5        0.98        1.16      0.53 o
   1   9   5       36.64       42.83      1.12 o
   2   9   5       17.84       19.25      0.76 o
   3   9   5        6.36        5.81      0.61 o
   4   9   5        2.87        2.72      0.55 o
   5   9   5        8.10        7.21      0.69 o
   6   9   5        7.75        8.09      0.74 o
  -3  -9   6        8.46        9.43      0.76 o
  -2  -9   6        5.24        4.04      0.61 o
  -1  -9   6        4.24        4.63      0.56 o
   0  -9   6        3.27        4.03      0.60 o
  -5  -8   6       11.85        8.19      0.53 o
  -4  -8   6        0.94        1.75      0.52 o
  -3  -8   6        0.57        0.75      0.52 o
  -2  -8   6       19.06       23.05      1.69 o
  -1  -8   6       26.96       26.26      1.11 o
   0  -8   6       21.90       23.05      0.67 o
   1  -8   6        3.14        2.60      0.59 o
   2  -8   6        0.18        0.47      0.61 o
  -6  -7   6       46.41       43.15      0.85 o
  -5  -7   6       86.07       91.18      2.68 o
  -4  -7   6       11.77        7.50      0.54 o
  -3  -7   6      199.03      186.68      6.64 o
  -2  -7   6        0.87        2.57      0.46 o
  -1  -7   6       86.03       68.77      2.65 o
   0  -7   6       29.88       28.84      1.01 o
   1  -7   6       12.24       14.07      0.64 o
   2  -7   6       12.47       10.14      0.57 o
   3  -7   6       23.56       22.17      1.78 o
   4  -7   6        0.05        0.39      0.63 o
  -6  -6   6        0.28        0.17      0.58 o
  -5  -6   6       16.23       14.78      0.51 o
  -4  -6   6        0.02        0.20      0.45 o
  -3  -6   6        0.36        0.68      0.48 o
  -2  -6   6       75.40       75.60      2.98 o
  -1  -6   6        1.60        2.51      0.47 o
   0  -6   6      208.66      192.31      7.33 o
   1  -6   6       28.81       23.71      0.89 o
   2  -6   6        8.86        8.43      0.66 o
   3  -6   6       47.01       46.50      2.01 o
   4  -6   6       10.00       10.18      0.71 o
   5  -6   6        3.92        4.63      0.65 o
  -7  -5   6        2.46        1.87      0.61 o
  -6  -5   6        8.43        7.67      0.61 o
  -5  -5   6        0.09        0.45      0.52 o
  -4  -5   6        0.01        2.00      0.43 o
  -3  -5   6       13.63       14.02      0.78 o
  -2  -5   6       39.11       38.00      1.47 o
  -1  -5   6       91.76       86.93      2.71 o
   0  -5   6       68.24       66.97      1.08 o
   1  -5   6        2.22        3.54      0.50 o
   2  -5   6        5.35        7.17      0.67 o
   3  -5   6       47.44       48.98      1.90 o
   4  -5   6        0.51        1.20      0.58 o
   5  -5   6        1.19        1.30      0.65 o
   6  -5   6        5.35        3.84      0.65 o
  -7  -4   6        0.67        1.36      0.68 o
  -6  -4   6       11.77        9.86      0.58 o
  -5  -4   6        3.18        2.10      0.58 o
  -4  -4   6       26.40       28.84      0.55 o
  -3  -4   6        0.10        0.44      0.38 o
  -2  -4   6      131.45      132.22      2.61 o
  -1  -4   6        1.46        6.68      2.58 o
   0  -4   6       17.08       16.91      0.58 o
   1  -4   6        9.21        8.51      0.48 o
   2  -4   6       67.48       69.45      1.53 o
   3  -4   6        4.80        4.30      0.59 o
   4  -4   6      230.01      243.61      5.18 o
   5  -4   6        0.68        1.32      0.82 o
   6  -4   6       98.08       97.24      2.43 o
   7  -4   6        0.33        0.44      0.53 o
  -7  -3   6        0.27        0.92      0.69 o
  -6  -3   6        0.10       -0.23      0.52 o
  -5  -3   6       10.01       10.15      0.57 o
  -4  -3   6        2.90        3.27      0.47 o
  -3  -3   6      116.45      112.36      2.21 o
  -2  -3   6       71.44       70.02      1.08 o
  -1  -3   6       20.08       19.56      0.55 o
   0  -3   6      294.56      278.30      5.24 o
   1  -3   6       16.82       24.20      2.82 o
   2  -3   6       35.63       36.00      0.68 o
   3  -3   6      185.10      173.56      6.91 o
   4  -3   6       16.13       15.81      0.91 o
   5  -3   6      116.87      116.76      2.72 o
   6  -3   6       81.53       84.77      3.44 o
   7  -3   6        8.49        7.17      0.57 o
  -7  -2   6        7.82        6.27      0.72 o
  -6  -2   6        1.77        1.53      0.60 o
  -5  -2   6       11.95       12.50      0.56 o
  -4  -2   6       12.22        8.60      0.58 o
  -3  -2   6       70.16       75.79      0.91 o
  -2  -2   6        1.14        0.39      0.44 o
  -1  -2   6       30.82       58.02     13.71 o
   0  -2   6        6.55        5.15      0.44 o
   1  -2   6        0.18       27.23      9.09 o
   2  -2   6        3.84        7.38      1.78 o
   3  -2   6       44.07       49.93      1.08 o
   4  -2   6        3.68       14.72      1.83 o
   5  -2   6       62.90       64.81      2.31 o
   6  -2   6       11.86       11.33      0.71 o
   7  -2   6        2.63        4.02      0.61 o
   8  -2   6        0.00        0.46      0.53 o
  -7  -1   6       51.37       44.97      0.91 o
  -6  -1   6       30.05       28.05      0.81 o
  -5  -1   6      386.81      389.85      2.64 o
  -4  -1   6        6.00        5.64      0.66 o
  -3  -1   6      334.61      329.04      7.89 o
  -2  -1   6      144.95      160.68      2.38 o
  -1  -1   6       61.64       72.91      1.46 o
   0  -1   6     1453.30     1541.60     38.68 o
   1  -1   6      232.80      202.39      4.82 o
   2  -1   6      586.58      616.52     10.57 o
   3  -1   6      223.32      207.47      6.10 o
   4  -1   6       93.94       90.84      1.36 o
   5  -1   6        6.76        5.36      0.47 o
   6  -1   6      176.43      185.39      2.21 o
   7  -1   6       96.02       91.51      2.58 o
   8  -1   6       32.74       33.86      0.65 o
  -7   0   6        7.67        9.58      0.77 o
  -6   0   6       17.23       18.30      0.66 o
  -5   0   6       10.32       11.72      0.63 o
  -4   0   6      150.29      153.39      1.65 o
  -3   0   6        1.39        2.50      0.61 o
  -2   0   6      111.37      119.63      2.41 o
  -1   0   6      135.43      156.56      1.91 o
   0   0   6      162.48      197.84      2.81 o
   1   0   6      463.24      584.70      7.96 o
   2   0   6     1554.30     1815.18     65.87 o
   3   0   6      155.72      188.53      6.71 o
   4   0   6      875.01     1025.05      7.71 o
   5   0   6        2.45        3.01      0.54 o
   6   0   6      124.50      151.77      2.81 o
   7   0   6        4.01        4.79      0.58 o
   8   0   6       81.34       88.71      3.30 o
   9   0   6        0.25        0.45      0.56 o
  -6   1   6        1.31        2.04      0.57 o
  -5   1   6        0.94        1.03      0.65 o
  -4   1   6       20.53       23.60      0.77 o
  -3   1   6        6.26        6.99      0.62 o
  -2   1   6      289.87      272.61      7.04 o
  -1   1   6      125.43      106.15      1.36 o
   0   1   6       57.08       55.06      2.43 o
   1   1   6      252.63      214.44      4.00 o
   2   1   6      174.83      163.15      2.34 o
   3   1   6       67.06       75.58      0.85 o
   4   1   6       89.15      106.20      1.69 o
   5   1   6       45.64       52.48      0.70 o
   6   1   6      115.01      112.11      6.75 o
   7   1   6       26.85       26.41      0.64 o
   8   1   6      111.18      109.86      1.96 o
   9   1   6        3.66        4.09      0.55 o
  -6   2   6        9.41       10.42      0.77 o
  -5   2   6       20.19       19.93      0.65 o
  -4   2   6       39.06       36.46      0.86 o
  -3   2   6        6.10        7.79      0.59 o
  -2   2   6      213.71      206.15     10.10 o
  -1   2   6        1.12        2.54      0.49 o
   0   2   6      747.80      791.52     15.60 o
   1   2   6        4.56        7.02      0.46 o
   2   2   6      244.13      263.29      4.50 o
   3   2   6       67.07       73.36      2.33 o
   4   2   6       13.13       11.76      0.50 o
   5   2   6      128.23      136.86      2.46 o
   6   2   6       30.21       30.97      1.05 o
   7   2   6       50.90       45.57      3.38 o
   8   2   6       31.15       29.08      0.66 o
   9   2   6        0.17        0.77      0.58 o
  -5   3   6       52.24       48.83      0.82 o
  -4   3   6       13.59       14.05      0.60 o
  -3   3   6        3.68        4.23      0.59 o
  -2   3   6        7.15        6.50      0.49 o
  -1   3   6        0.90        4.10      2.22 o
   0   3   6       22.20       23.40      0.83 o
   1   3   6      212.14      213.53      4.17 o
   2   3   6       22.65       22.19      5.15 o
   3   3   6      228.72      216.37      3.90 o
   4   3   6       33.61       30.89      0.72 o
   5   3   6       10.13       18.39      2.49 o
   6   3   6        8.75        7.08      0.56 o
   7   3   6       23.93       21.53      0.97 o
   8   3   6        4.46        4.78      0.77 o
   9   3   6        7.78        8.63      0.70 o
  -5   4   6       21.78       22.27      0.79 o
  -4   4   6        0.06        0.42      0.61 o
  -3   4   6       44.99       40.10      2.20 o
  -2   4   6        5.23        3.34      0.52 o
  -1   4   6       47.61       46.11      0.84 o
   0   4   6       81.98       86.04      3.50 o
   1   4   6       27.99       26.06      0.74 o
   2   4   6      252.09      265.68      6.33 o
   3   4   6       28.85       30.70      0.75 o
   4   4   6       18.39       16.67      0.54 o
   5   4   6        0.00        0.65      0.48 o
   6   4   6        4.04        4.61      0.52 o
   7   4   6       27.12       23.32      0.65 o
   8   4   6        0.00        0.04      0.56 o
   9   4   6        0.00       -0.09      0.95 o
  -4   5   6        5.43        5.08      0.59 o
  -3   5   6        9.52       12.73      0.62 o
  -2   5   6        0.11        0.76      0.65 o
  -1   5   6       22.76       22.81      1.14 o
   0   5   6       39.26       47.91      1.84 o
   1   5   6       63.11       66.54      1.53 o
   2   5   6       26.24       27.22      0.97 o
   3   5   6       20.55       22.03      0.90 o
   4   5   6       24.08       23.34      0.70 o
   5   5   6       25.28       24.17      0.68 o
   6   5   6       42.27       40.24      1.20 o
   7   5   6        5.41        5.58      0.52 o
   8   5   6        0.17        0.81      0.59 o
   9   5   6        3.41        2.66      0.58 o
  -3   6   6        0.20        0.51      0.62 o
  -2   6   6       90.71       95.58      2.40 o
  -1   6   6        6.50        8.33      0.58 o
   0   6   6      115.41      102.42      3.97 o
   1   6   6        5.84        7.31      0.58 o
   2   6   6        0.24        1.62      0.51 o
   3   6   6       25.64       19.87      1.33 o
   4   6   6       18.56       25.63      1.90 o
   5   6   6        8.61        6.42      0.56 o
   6   6   6        4.07        4.14      0.56 o
   7   6   6       40.25       40.81      1.32 o
   8   6   6       52.19       52.30      1.35 o
   9   6   6       22.79       20.77      0.86 o
  -2   7   6        5.57        4.27      0.64 o
  -1   7   6        7.61        7.75      0.61 o
   0   7   6       43.43       47.56      1.50 o
   1   7   6       24.80       23.15      0.64 o
   2   7   6       51.80       55.38      1.25 o
   3   7   6        0.00        0.66      0.47 o
   4   7   6       60.00       57.37      0.90 o
   5   7   6       51.64       49.78      1.49 o
   6   7   6       53.69       50.94      2.03 o
   7   7   6      107.19      112.23      4.39 o
   8   7   6        1.16        1.26      0.58 o
   0   8   6        3.45        3.69      0.67 o
   1   8   6        1.67        2.36      0.62 o
   2   8   6       24.34       25.78      0.73 o
   3   8   6       87.83       88.88      3.33 o
   4   8   6       40.61       42.31      1.44 o
   5   8   6       57.27       56.57      1.63 o
   6   8   6        5.30        6.45      0.49 o
   7   8   6       37.41       42.81      1.42 o
   2   9   6       55.43       61.01      1.35 o
   3   9   6        2.31        3.23      0.66 o
   4   9   6        0.25        0.51      0.60 o
   5   9   6        2.44        2.64      0.62 o
   6   9   6       10.43        9.03      0.90 o
  -4  -8   7        0.65        1.19      0.54 o
  -3  -8   7        1.19        1.01      0.49 o
  -2  -8   7       19.12       20.63      1.46 o
  -1  -8   7        0.27        0.11      0.53 o
   0  -8   7        0.02        0.01      0.62 o
   1  -8   7        0.61        1.22      0.63 o
   2  -8   7        1.10        1.37      0.63 o
  -5  -7   7        0.10        0.54      0.53 o
  -4  -7   7        0.46        0.67      0.47 o
  -3  -7   7        0.31        0.24      0.44 o
  -2  -7   7        0.02        0.23      0.47 o
  -1  -7   7       31.85       31.91      1.19 o
   0  -7   7        0.39        0.61      0.58 o
   1  -7   7       12.34        9.97      0.58 o
   2  -7   7        0.13        0.82      0.47 o
   3  -7   7        0.05       -0.51      0.51 o
  -6  -6   7        0.11        0.98      0.58 o
  -5  -6   7       40.52       38.68      0.76 o
  -4  -6   7        0.03       -0.03      0.46 o
  -3  -6   7        2.36        2.77      0.52 o
  -2  -6   7        3.49        4.47      0.43 o
  -1  -6   7        7.06        7.35      0.95 o
   0  -6   7        0.00        0.34      0.53 o
   1  -6   7       98.98      101.94      1.89 o
   2  -6   7        8.50        8.78      0.64 o
   3  -6   7       15.83       17.40      0.64 o
   4  -6   7       10.57       10.31      0.90 o
   5  -6   7        2.36        2.71      0.68 o
  -6  -5   7       18.40       17.47      0.68 o
  -5  -5   7       25.40       22.02      0.88 o
  -4  -5   7        3.83        7.27      0.53 o
  -3  -5   7       61.44       53.69      1.85 o
  -2  -5   7       71.46       67.17      1.16 o
  -1  -5   7       29.16       27.81      0.61 o
   0  -5   7      134.37      135.00      3.65 o
   1  -5   7        2.01        2.56      0.54 o
   2  -5   7        0.02        0.77      0.48 o
   3  -5   7       32.86       29.45      0.68 o
   4  -5   7       16.08       15.46      0.68 o
   5  -5   7       37.96       37.31      1.30 o
   6  -5   7        0.21        0.38      0.57 o
  -6  -4   7       25.80       23.16      0.76 o
  -5  -4   7      123.45      126.92      1.87 o
  -4  -4   7       53.25       49.27      1.17 o
  -3  -4   7       40.58       46.60      1.17 o
  -2  -4   7       23.83       25.17      0.84 o
  -1  -4   7       28.00       28.02      3.25 o
   0  -4   7      318.46      301.84      7.47 o
   1  -4   7      250.93      250.19      6.18 o
   2  -4   7      924.28      903.22     21.43 o
   3  -4   7       23.45       25.55      0.93 o
   4  -4   7      320.19      320.35     20.35 o
   5  -4   7      116.53      118.66      2.85 o
   6  -4   7       24.18       25.89      0.73 o
  -7  -3   7       16.18       15.68      0.75 o
  -6  -3   7        3.83        3.96      0.66 o
  -5  -3   7       25.87       26.89      0.63 o
  -4  -3   7       32.74       32.51      1.63 o
  -3  -3   7        2.51       13.44      4.87 o
  -2  -3   7       56.72       66.56      1.96 o
  -1  -3   7        3.43        2.68      0.42 o
   0  -3   7       61.86       57.64      2.97 o
   1  -3   7       53.49       49.06      0.83 o
   2  -3   7       73.83       75.42      1.17 o
   3  -3   7      118.04      116.65      2.50 o
   4  -3   7        2.08        3.59      0.72 o
   5  -3   7      224.69      234.32      6.06 o
   6  -3   7      117.55      117.82      2.56 o
   7  -3   7        1.56        2.38      0.61 o
  -7  -2   7        0.07        1.24      0.72 o
  -6  -2   7       13.37       13.36      0.68 o
  -5  -2   7       45.32       50.17      1.31 o
  -4  -2   7       61.58       62.93      0.95 o
  -3  -2   7       54.02       53.14      1.13 o
  -2  -2   7       68.11       68.26      0.82 o
  -1  -2   7        0.23        1.01      0.49 o
   0  -2   7      233.14      257.48      5.98 o
   1  -2   7        1.13        2.58      0.40 o
   2  -2   7       22.83       45.99     14.28 o
   3  -2   7        0.14        6.25      1.54 o
   4  -2   7      134.08      137.74      1.06 o
   5  -2   7       11.01       12.25      1.32 o
   6  -2   7      191.46      193.51      4.81 o
   7  -2   7       24.04       24.12      1.60 o
   8  -2   7        5.15        5.11      0.50 o
  -6  -1   7       95.74       88.77      1.64 o
  -5  -1   7       12.93       13.67      0.57 o
  -4  -1   7       36.96       39.32      0.78 o
  -3  -1   7       13.01       13.94      0.54 o
  -2  -1   7       15.84       17.17      0.71 o
  -1  -1   7      218.27      196.97      7.13 o
   0  -1   7       98.70       92.91      0.90 o
   1  -1   7      188.83      171.80      5.35 o
   2  -1   7      189.00      216.82      6.62 o
   3  -1   7      275.61      286.05      5.13 o
   4  -1   7       19.30       16.62      0.57 o
   5  -1   7      162.78      165.04      4.11 o
   6  -1   7        8.36        7.73      0.66 o
   7  -1   7       20.73       24.95      0.78 o
   8  -1   7       32.19       30.67      1.04 o
  -6   0   7       39.82       46.35      2.17 o
  -5   0   7       82.40       91.15      2.21 o
  -4   0   7      708.67      783.35     11.80 o
  -3   0   7       15.79       21.04      0.73 o
  -2   0   7      948.83     1067.63     22.81 o
  -1   0   7       31.19       34.93      0.71 o
   0   0   7      516.56      634.90     12.48 o
   1   0   7      553.94      633.14     11.35 o
   2   0   7      247.49      318.97      5.87 o
   3   0   7      800.66      988.07     35.99 o
   4   0   7       31.00       36.63      0.88 o
   5   0   7       25.94       32.03      1.22 o
   6   0   7      138.22      143.94      6.14 o
   7   0   7       14.89       16.96      0.70 o
   8   0   7       13.63       16.70      0.66 o
  -6   1   7       11.93       13.50      0.61 o
  -5   1   7        0.18        0.73      0.59 o
  -4   1   7       46.38       46.56      0.96 o
  -3   1   7       22.07       24.09      1.23 o
  -2   1   7       37.28       36.83      0.75 o
  -1   1   7      100.85      114.78      2.23 o
   0   1   7       47.41       50.72      2.04 o
   1   1   7      149.88      147.20      1.29 o
   2   1   7        9.77        5.83      0.48 o
   3   1   7       63.06       69.93      1.67 o
   4   1   7      213.56      221.27      5.05 o
   5   1   7       17.52       17.17      0.57 o
   6   1   7      287.96      299.53      4.70 o
   7   1   7       19.89       21.82      0.88 o
   8   1   7        0.87        0.96      0.59 o
   9   1   7        2.69        2.67      0.54 o
  -5   2   7        0.79        0.64      0.58 o
  -4   2   7       51.71       54.97      1.67 o
  -3   2   7       59.80       60.58      0.93 o
  -2   2   7       21.95       24.24      0.70 o
  -1   2   7        0.21        0.71      0.44 o
   0   2   7       19.83       17.79      0.56 o
   1   2   7       16.59       19.71      0.82 o
   2   2   7       14.89       15.28      0.58 o
   3   2   7      568.61      534.19     12.51 o
   4   2   7       66.72       72.38      1.43 o
   5   2   7      135.79      130.21      1.51 o
   6   2   7      104.38      101.34      1.88 o
   7   2   7        1.18        1.41      0.87 o
   8   2   7        1.60        1.81      0.52 o
   9   2   7        0.01        0.21      0.60 o
  -5   3   7       18.99       19.69      0.84 o
  -4   3   7        4.11        4.00      0.54 o
  -3   3   7        3.90        4.94      0.49 o
  -2   3   7      149.27      143.58      1.98 o
  -1   3   7      129.81      120.21      1.31 o
   0   3   7      194.25      203.74      3.95 o
   1   3   7       83.83       81.54      0.99 o
   2   3   7        9.37        8.56      0.88 o
   3   3   7        6.81        7.83      0.98 o
   4   3   7        1.09        3.59      1.26 o
   5   3   7      324.01      316.50      3.23 o
   6   3   7       33.16       31.06      0.66 o
   7   3   7      352.57      340.76      7.16 o
   8   3   7        2.24        3.54      1.31 o
   9   3   7       83.41       76.39      2.82 o
  -4   4   7        6.25        5.26      0.66 o
  -3   4   7       20.34       20.01      1.51 o
  -2   4   7       23.25       20.36      0.67 o
  -1   4   7        1.07        0.61      0.51 o
   0   4   7       21.79       15.05      0.52 o
   1   4   7        0.58        0.45      0.43 o
   2   4   7       44.71       42.72      1.38 o
   3   4   7      109.28      117.68      2.92 o
   4   4   7       68.32       68.68      0.79 o
   5   4   7       32.98       30.41      0.74 o
   6   4   7       74.36       65.39      2.02 o
   7   4   7        2.86        3.62      0.59 o
   8   4   7        1.33        1.07      0.56 o
   9   4   7       20.69       16.19      0.58 o
  -3   5   7        3.47        5.03      0.70 o
  -2   5   7        3.66        4.78      0.54 o
  -1   5   7       45.59       40.86      0.79 o
   0   5   7        0.54        3.05      0.69 o
   1   5   7        2.93        6.02      1.27 o
   2   5   7       13.30       12.65      0.54 o
   3   5   7       89.75       99.20      3.25 o
   4   5   7       16.70       16.39      0.61 o
   5   5   7        1.65        2.05      0.55 o
   6   5   7        0.21        2.31      0.69 o
   7   5   7       16.41       15.05      0.72 o
   8   5   7        0.35        3.44      0.63 o
   9   5   7       11.53       12.19      0.64 o
  -2   6   7       21.42       18.54      1.30 o
  -1   6   7       19.08       16.99      0.67 o
   0   6   7       77.83       61.97      3.06 o
   1   6   7      178.65      146.38      2.69 o
   2   6   7       90.70       88.50      2.22 o
   3   6   7      221.41      198.22      4.25 o
   4   6   7        6.68        8.41      0.53 o
   5   6   7       33.73       33.88      0.69 o
   6   6   7       12.61       12.13      0.54 o
   7   6   7       53.37       55.93      2.28 o
   8   6   7       11.33       10.52      0.62 o
  -1   7   7        0.40        0.60      0.58 o
   0   7   7        2.38        2.83      0.56 o
   1   7   7       27.30       21.36      0.67 o
   2   7   7       41.40       31.63      1.47 o
   3   7   7       57.12       44.62      2.37 o
   4   7   7       82.95       74.82      1.25 o
   5   7   7      228.65      200.58      1.53 o
   6   7   7        7.80        9.27      0.61 o
   7   7   7      175.13      164.87      6.48 o
   8   7   7       23.55       22.83      0.82 o
   0   8   7        3.17        5.71      0.78 o
   1   8   7        1.67        1.89      0.64 o
   2   8   7        0.77        1.19      0.63 o
   3   8   7        8.10        8.90      0.72 o
   4   8   7        0.68        1.37      0.56 o
   5   8   7        4.01        4.62      0.53 o
   6   8   7       11.82       10.44      0.62 o
   7   8   7        4.22        3.65      0.66 o
   3   9   7       14.54       14.90      0.68 o
   4   9   7       18.62       14.05      0.62 o
   5   9   7        0.03        0.94      1.62 o
  -3  -8   8        2.16        3.57      0.55 o
  -2  -8   8        2.87        2.54      0.45 o
  -1  -8   8        1.33        2.42      0.57 o
   0  -8   8       17.58       15.37      0.62 o
   1  -8   8        8.24        8.02      0.64 o
  -5  -7   8        1.37        1.17      0.88 o
  -4  -7   8        1.08        1.57      0.51 o
  -3  -7   8        0.46        0.51      0.48 o
  -2  -7   8        4.82        4.91      0.79 o
  -1  -7   8       56.51       55.70      1.72 o
   0  -7   8        2.08        4.67      2.08 o
   1  -7   8       23.78       27.08      0.75 o
   2  -7   8        6.13        6.16      0.56 o
   3  -7   8        7.87        8.06      0.64 o
  -5  -6   8       21.69       21.11      0.62 o
  -4  -6   8        9.76        8.83      0.58 o
  -3  -6   8        0.02        0.21      0.48 o
  -2  -6   8       33.76       38.39      0.73 o
  -1  -6   8        0.90        1.09      0.50 o
   0  -6   8       12.71       15.40      0.63 o
   1  -6   8       35.24       31.04      0.91 o
   2  -6   8       13.09       14.53      0.77 o
   3  -6   8        3.33        3.95      0.59 o
   4  -6   8        2.81        4.07      0.87 o
  -6  -5   8      102.95      106.08      1.79 o
  -5  -5   8       11.78       13.52      1.03 o
  -4  -5   8      281.22      276.40      8.39 o
  -3  -5   8      102.61      101.20      1.89 o
  -2  -5   8       37.12       44.12      0.69 o
  -1  -5   8      206.94      214.34      3.78 o
   0  -5   8       38.41       36.55      1.28 o
   1  -5   8       47.60       51.87      1.40 o
   2  -5   8        0.18        9.49      2.64 o
   3  -5   8        6.68        7.58      0.70 o
   4  -5   8        1.00        2.48      0.62 o
   5  -5   8        4.89        5.69      0.61 o
  -6  -4   8       15.32       12.87      0.63 o
  -5  -4   8       10.18       10.00      0.76 o
  -4  -4   8      112.26      105.54      1.15 o
  -3  -4   8        0.03        0.27      0.50 o
  -2  -4   8      719.26      713.46     23.11 o
  -1  -4   8       32.07       28.91      1.54 o
   0  -4   8      936.52      946.92     23.91 o
   1  -4   8      858.78      842.05     16.03 o
   2  -4   8      183.58      187.32      5.71 o
   3  -4   8      887.41      916.46     29.59 o
   4  -4   8       17.92       17.12      1.14 o
   5  -4   8      155.17      152.24      6.28 o
   6  -4   8        6.61        6.72      0.82 o
  -6  -3   8        0.45        0.73      0.56 o
  -5  -3   8        6.74        6.08      0.55 o
  -4  -3   8       67.17       67.18      1.08 o
  -3  -3   8       72.58       77.02      1.65 o
  -2  -3   8       66.08       66.25      1.64 o
  -1  -3   8      101.98      108.18      3.51 o
   0  -3   8       17.42       17.13      0.57 o
   1  -3   8      110.43      114.80      4.68 o
   2  -3   8      242.22      250.70      5.48 o
   3  -3   8      413.46      412.49     11.84 o
   4  -3   8      267.99      261.52     14.98 o
   5  -3   8      501.75      544.38      5.84 o
   6  -3   8       13.51       14.21      1.10 o
   7  -3   8      180.92      185.30     11.60 o
  -6  -2   8       48.18       48.87      0.95 o
  -5  -2   8        4.79        5.13      0.61 o
  -4  -2   8      121.67      125.93      1.22 o
  -3  -2   8       17.80       17.64      0.56 o
  -2  -2   8        0.55        0.72      0.41 o
  -1  -2   8      135.77      130.15      1.68 o
   0  -2   8       51.21       67.27      4.30 o
   1  -2   8       87.53       78.68      2.34 o
   2  -2   8        2.12        4.75      1.04 o
   3  -2   8        0.16        1.10      0.41 o
   4  -2   8       66.13       71.22      1.06 o
   5  -2   8       33.37       33.18      0.73 o
   6  -2   8      261.61      272.67      3.92 o
   7  -2   8       63.57       65.19      2.48 o
   8  -2   8       38.75       37.53      2.46 o
  -6  -1   8        0.27        1.16      0.70 o
  -5  -1   8        1.74        1.61      0.55 o
  -4  -1   8        6.39        6.08      0.69 o
  -3  -1   8       14.37       14.12      0.58 o
  -2  -1   8       26.73       25.97      0.73 o
  -1  -1   8        0.00        0.39      0.52 o
   0  -1   8       24.38       28.02      0.67 o
   1  -1   8        8.90       12.97      0.74 o
   2  -1   8       12.14       20.91      1.92 o
   3  -1   8       31.53       42.38      0.69 o
   4  -1   8       28.50       27.17      0.85 o
   5  -1   8        2.89        2.43      0.49 o
   6  -1   8       25.82       25.08      0.71 o
   7  -1   8       23.15       25.55      1.11 o
   8  -1   8       20.37       19.51      1.22 o
  -6   0   8       17.87       17.00      0.73 o
  -5   0   8        0.17        1.16      0.56 o
  -4   0   8        0.12        0.53      0.50 o
  -3   0   8       12.10       15.01      0.67 o
  -2   0   8       26.43       32.30      1.34 o
  -1   0   8       74.55       82.16      1.38 o
   0   0   8      313.70      367.54      6.07 o
   1   0   8        5.05        4.19      0.55 o
   2   0   8       62.81       74.02      1.33 o
   3   0   8       77.18       97.26      3.29 o
   4   0   8       29.99       41.89      0.92 o
   5   0   8       53.42       62.72      1.73 o
   6   0   8       60.69       68.04      1.33 o
   7   0   8      119.68      142.15      7.94 o
   8   0   8        2.05        2.81      0.64 o
  -5   1   8       14.71       14.54      0.76 o
  -4   1   8        2.09        2.62      0.54 o
  -3   1   8       37.08       38.84      0.77 o
  -2   1   8       53.07       56.31      2.01 o
  -1   1   8        5.93        5.85      0.60 o
   0   1   8        2.24        2.57      0.46 o
   1   1   8       23.41       27.26      1.02 o
   2   1   8      124.28      133.11      2.73 o
   3   1   8        4.25        4.19      0.44 o
   4   1   8       16.24       15.54      0.48 o
   5   1   8       10.69        8.41      0.47 o
   6   1   8        5.39        4.49      0.70 o
   7   1   8       21.89       20.30      1.75 o
   8   1   8       13.36       11.93      0.72 o
   9   1   8        0.41        0.59      0.57 o
  -5   2   8        1.77        1.55      0.69 o
  -4   2   8        6.81        6.32      0.63 o
  -3   2   8        0.49       10.12      3.36 o
  -2   2   8        2.77        2.22      0.50 o
  -1   2   8      212.30      206.78      6.24 o
   0   2   8        7.60        4.54      0.42 o
   1   2   8      258.89      239.92      3.59 o
   2   2   8       18.26       16.54      0.84 o
   3   2   8       48.80       44.15      1.93 o
   4   2   8       15.55       14.56      0.59 o
   5   2   8       35.68       32.60      0.77 o
   6   2   8        2.45        1.30      0.51 o
   7   2   8       18.19       17.31      0.81 o
   8   2   8        5.37        5.39      0.67 o
   9   2   8        0.15        0.02      0.59 o
  -4   3   8       27.98       24.40      0.79 o
  -3   3   8        4.25        4.03      0.65 o
  -2   3   8        9.20        7.33      0.64 o
  -1   3   8        2.13        2.75      0.47 o
   0   3   8       14.32       13.71      0.71 o
   1   3   8      138.28      120.88      2.21 o
   2   3   8       86.87       86.22      1.26 o
   3   3   8      629.93      592.96     14.92 o
   4   3   8        5.51        8.77      1.67 o
   5   3   8      319.80      294.85      6.39 o
   6   3   8      278.89      264.70      4.27 o
   7   3   8       39.70       39.72      6.04 o
   8   3   8      237.69      235.39      6.26 o
   9   3   8       10.07       10.47      0.85 o
  -4   4   8        0.41        0.53      0.65 o
  -3   4   8       14.89       13.83      0.71 o
  -2   4   8       14.05       15.42      0.66 o
  -1   4   8       54.00       45.54      1.31 o
   0   4   8       69.33       59.42      2.48 o
   1   4   8       71.72       59.86      1.55 o
   2   4   8        0.30        0.68      0.46 o
   3   4   8      231.25      240.52      2.65 o
   4   4   8      125.82      129.00      1.26 o
   5   4   8       68.89       67.27      1.59 o
   6   4   8       44.60       38.13      1.63 o
   7   4   8       44.37       42.58      1.18 o
   8   4   8        3.30        3.82      0.57 o
   9   4   8       65.18       53.85      1.79 o
  -3   5   8        2.58        8.19      1.51 o
  -2   5   8       60.23       60.61      2.04 o
  -1   5   8        0.93       20.68      7.54 o
   0   5   8       15.98       19.11      1.59 o
   1   5   8        0.30        4.04      0.92 o
   2   5   8        5.81       18.45      2.93 o
   3   5   8        1.43        2.33      0.73 o
   4   5   8        3.74        6.60      0.61 o
   5   5   8      173.21      174.27      2.94 o
   6   5   8       21.29       22.21      1.88 o
   7   5   8      249.32      237.96      6.66 o
   8   5   8       44.58       40.75      0.86 o
  -2   6   8        0.49        1.17      0.56 o
  -1   6   8        0.04        0.77      0.58 o
   0   6   8        0.22       -0.01      0.48 o
   1   6   8       10.48        7.63      0.56 o
   2   6   8       24.21       29.75      1.10 o
   3   6   8        0.01        0.27      0.48 o
   4   6   8      141.39      142.84      3.33 o
   5   6   8       20.14       21.20      0.75 o
   6   6   8       29.80       29.01      0.93 o
   7   6   8        3.47        2.48      0.60 o
   8   6   8        2.64        1.88      0.64 o
  -1   7   8      144.18      126.95     16.11 o
   0   7   8        0.58        1.25      0.60 o
   1   7   8      117.40      106.74      1.06 o
   2   7   8      130.03      131.49      1.43 o
   3   7   8       61.58       53.81      1.74 o
   4   7   8      241.44      219.01      6.26 o
   5   7   8        0.06        0.12      0.54 o
   6   7   8       30.67       27.46      1.01 o
   7   7   8       27.99       32.38      0.92 o
   1   8   8        3.85        3.65      0.55 o
   2   8   8       11.72       11.29      0.65 o
   3   8   8        0.01        0.77      0.53 o
   4   8   8        3.51        3.08      0.61 o
   5   8   8       20.31       14.66      0.99 o
   6   8   8        2.35        1.85      0.61 o
  -2  -8   9        6.75        7.67      0.98 o
  -1  -8   9        1.51        1.05      0.56 o
   0  -8   9        6.68        7.62      0.93 o
  -4  -7   9        7.07        6.85      0.75 o
  -3  -7   9        0.05       -0.17      0.45 o
  -2  -7   9       13.20       11.64      0.79 o
  -1  -7   9        0.06        0.45      0.46 o
   0  -7   9        2.23        2.40      0.46 o
   1  -7   9        0.19        0.83      0.56 o
   2  -7   9        7.98        6.56      0.57 o
   3  -7   9        5.86        8.62      1.09 o
  -5  -6   9        0.87        0.29      0.71 o
  -4  -6   9       20.03       19.18      0.64 o
  -3  -6   9       24.77       23.54      0.66 o
  -2  -6   9        3.91        4.46      0.53 o
  -1  -6   9       68.84       67.22      1.72 o
   0  -6   9        4.53        4.64      0.57 o
   1  -6   9       38.01       35.42      0.83 o
   2  -6   9       13.68       15.24      0.74 o
   3  -6   9        3.86        3.54      0.73 o
   4  -6   9        7.95        7.63      0.75 o
  -5  -5   9       11.59        9.59      0.74 o
  -4  -5   9       16.54       16.64      0.62 o
  -3  -5   9        7.43       14.73      0.62 o
  -2  -5   9       13.91       12.02      0.56 o
  -1  -5   9       62.19       69.76      3.56 o
   0  -5   9        1.83        9.00      1.13 o
   1  -5   9      236.47      237.26      7.13 o
   2  -5   9        0.75        6.97      1.64 o
   3  -5   9       51.29       51.62      1.69 o
   4  -5   9        0.00        4.94      2.41 o
   5  -5   9        0.42        0.71      0.58 o
  -5  -4   9       83.01       86.35      1.58 o
  -4  -4   9       95.41       96.39      1.58 o
  -3  -4   9      334.44      348.93      6.55 o
  -2  -4   9       41.34       35.83      1.26 o
  -1  -4   9      650.25      630.42     19.91 o
   0  -4   9       17.26       19.46      0.57 o
   1  -4   9      224.68      225.00      7.92 o
   2  -4   9      189.16      190.84      8.15 o
   3  -4   9        4.59        4.66      0.57 o
   4  -4   9      101.94      100.96      3.20 o
   5  -4   9       23.76       23.37      0.93 o
   6  -4   9       16.79       15.74      1.49 o
  -5  -3   9        6.70        6.67      0.75 o
  -4  -3   9        0.06        0.36      0.47 o
  -3  -3   9        9.40       12.46      1.57 o
  -2  -3   9        0.24       -0.06      0.45 o
  -1  -3   9       90.11       94.02      2.36 o
   0  -3   9      132.12      128.18      3.78 o
   1  -3   9       98.11       93.92      2.87 o
   2  -3   9      137.24      142.19      3.60 o
   3  -3   9      216.65      220.20      7.67 o
   4  -3   9       20.48       19.62      0.56 o
   5  -3   9      224.18      235.92      6.11 o
   6  -3   9       77.12       72.01      3.02 o
   7  -3   9       49.10       46.98      0.94 o
  -5  -2   9        3.44        3.63      0.54 o
  -4  -2   9       18.54       17.26      0.67 o
  -3  -2   9        5.51        7.07      0.52 o
  -2  -2   9       72.29       75.88      2.46 o
  -1  -2   9        1.65       10.30      2.20 o
   0  -2   9      132.56      134.93      4.56 o
   1  -2   9       15.20       62.44     18.77 o
   2  -2   9       55.76       57.75      1.69 o
   3  -2   9       39.83       32.11      1.04 o
   4  -2   9        2.32        1.79      0.46 o
   5  -2   9       44.43       42.81      0.74 o
   6  -2   9        0.36        0.72      0.71 o
   7  -2   9        0.47        0.71      0.74 o
  -5  -1   9       25.34       24.14      0.78 o
  -4  -1   9       97.63       93.77      3.54 o
  -3  -1   9        1.95        1.62      0.51 o
  -2  -1   9        1.10        0.84      0.38 o
  -1  -1   9       29.84       32.20      0.67 o
   0  -1   9       10.76       11.34      0.52 o
   1  -1   9       49.40       58.89      1.90 o
   2  -1   9        9.42        8.30      0.45 o
   3  -1   9        6.66        7.17      0.45 o
   4  -1   9        4.69        3.77      0.46 o
   5  -1   9        6.23        5.22      0.48 o
   6  -1   9       26.64       25.53      1.39 o
   7  -1   9       24.65       26.17      0.71 o
   8  -1   9       13.07       12.45      0.89 o
  -5   0   9        9.43       11.52      1.18 o
  -4   0   9        1.43        0.68      0.59 o
  -3   0   9        4.55        4.61      0.67 o
  -2   0   9       11.52       12.80      0.57 o
  -1   0   9        0.22        0.76      0.49 o
   0   0   9       29.06       32.02      1.08 o
   1   0   9       69.05       75.44      1.64 o
   2   0   9       93.74       97.09      5.11 o
   3   0   9       26.97       27.57      0.57 o
   4   0   9        5.11        5.24      0.55 o
   5   0   9       16.58       13.49      0.71 o
   6   0   9       12.51       13.08      0.64 o
   7   0   9       34.09       39.54      1.70 o
   8   0   9       10.59       10.27      0.72 o
  -5   1   9       27.10       25.26      0.80 o
  -4   1   9        6.95        6.77      0.75 o
  -3   1   9        5.21        4.28      0.54 o
  -2   1   9       81.74       78.46      1.69 o
  -1   1   9       22.25       18.68      0.55 o
   0   1   9       74.94       74.27      2.67 o
   1   1   9        0.30        0.88      0.46 o
   2   1   9        1.38        1.46      0.52 o
   3   1   9       24.47       29.92      0.57 o
   4   1   9        0.61        0.77      0.43 o
   5   1   9        3.36        3.39      0.45 o
   6   1   9        0.26        0.87      0.57 o
   7   1   9        1.01        1.43      0.65 o
   8   1   9        0.10        0.20      0.56 o
  -4   2   9       21.84       21.89      0.77 o
  -3   2   9      245.12      244.10      4.67 o
  -2   2   9       32.33       35.58      1.70 o
  -1   2   9      286.36      262.24     11.08 o
   0   2   9      458.19      463.06     11.38 o
   1   2   9       70.71       66.17      0.80 o
   2   2   9      826.31      799.47     15.42 o
   3   2   9        9.95        7.52      0.47 o
   4   2   9       52.20       49.82      1.10 o
   5   2   9       11.79       10.96      0.50 o
   6   2   9        7.56        8.60      0.53 o
   7   2   9        2.79        2.58      0.49 o
   8   2   9        1.48        1.35      0.55 o
   9   2   9        4.30        4.48      0.79 o
  -4   3   9        1.97        2.18      0.73 o
  -3   3   9       96.04       98.73      2.30 o
  -2   3   9       17.39       16.07      0.64 o
  -1   3   9      122.33      123.69      3.11 o
   0   3   9       65.96       76.23      1.00 o
   1   3   9      542.18      527.38      2.95 o
   2   3   9      499.78      485.11     20.43 o
   3   3   9      936.84      904.19     17.76 o
   4   3   9     1195.20     1198.46     20.52 o
   5   3   9      136.79      136.66      1.12 o
   6   3   9      665.24      639.16     15.26 o
   7   3   9        2.97        9.63      3.39 o
   8   3   9      110.50      102.57      2.15 o
   9   3   9       10.17        8.76      0.65 o
  -3   4   9       11.66        8.99      0.60 o
  -2   4   9        3.97        4.13      0.66 o
  -1   4   9      124.54      109.42      3.61 o
   0   4   9       11.17        9.03      0.61 o
   1   4   9       33.72       28.89      0.89 o
   2   4   9      219.92      232.02      2.27 o
   3   4   9       41.91       41.15      1.13 o
   4   4   9      265.63      264.29      8.75 o
   5   4   9      279.24      281.53      4.72 o
   6   4   9      249.12      250.85      4.00 o
   7   4   9       85.68       82.26      1.57 o
   8   4   9      272.98      266.46      7.30 o
  -2   5   9        1.92        1.97      0.60 o
  -1   5   9       20.89       22.96      0.82 o
   0   5   9      119.95      118.80      2.74 o
   1   5   9        0.01        1.95      0.58 o
   2   5   9      163.21      173.44      3.81 o
   3   5   9       62.94       61.63      1.94 o
   4   5   9       17.00       32.01      3.96 o
   5   5   9       96.07       96.79      2.24 o
   6   5   9        1.17        5.02      0.87 o
   7   5   9      127.85      120.84      4.43 o
   8   5   9        2.27        2.28      0.56 o
  -1   6   9       49.14       47.64      0.84 o
   0   6   9        5.51        7.65      0.67 o
   1   6   9       19.01       17.22      0.71 o
   2   6   9        0.54        1.81      0.52 o
   3   6   9        0.33        1.49      0.46 o
   4   6   9        1.34        1.40      0.55 o
   5   6   9       19.09       18.84      0.82 o
   6   6   9        0.80        1.19      0.49 o
   7   6   9       15.35       14.46      0.66 o
   8   6   9       13.82       11.06      0.71 o
   0   7   9       11.99       11.11      0.73 o
   1   7   9       21.93       20.46      0.68 o
   2   7   9        8.50        7.54      0.63 o
   3   7   9       24.40       25.05      0.94 o
   4   7   9       28.44       27.75      0.72 o
   5   7   9        1.81        1.79      0.56 o
   6   7   9       13.84       13.06      0.58 o
   7   7   9       19.93       21.56      0.72 o
   3   8   9       12.27       15.71      0.62 o
   4   8   9        6.42        6.80      0.61 o
   5   8   9        2.13        2.29      0.59 o
  -2  -7  10       42.42       39.23      2.25 o
  -1  -7  10       19.28       19.88      0.94 o
   0  -7  10        0.46        0.92      0.48 o
   1  -7  10       42.98       46.81      1.24 o
   2  -7  10        1.46        2.62      0.74 o
  -4  -6  10        4.48        4.49      0.55 o
  -3  -6  10        0.09        0.02      0.53 o
  -2  -6  10        5.11        3.71      0.56 o
  -1  -6  10       35.47       37.37      1.37 o
   0  -6  10       16.28       14.89      1.20 o
   1  -6  10        4.95        6.25      0.77 o
   2  -6  10        0.01        0.46      0.58 o
   3  -6  10        2.06        2.99      0.64 o
  -4  -5  10        3.32        3.92      0.50 o
  -3  -5  10       18.37       18.12      1.06 o
  -2  -5  10        1.20        2.23      0.48 o
  -1  -5  10        2.15        4.48      0.55 o
   0  -5  10        1.82        5.49      1.00 o
   1  -5  10       42.12       50.11      2.50 o
   2  -5  10        4.97        7.10      1.42 o
   3  -5  10        0.13        0.55      0.44 o
   4  -5  10        0.11        1.48      0.65 o
   5  -5  10       18.99       17.50      0.71 o
  -5  -4  10      104.51       87.94      5.05 o
  -4  -4  10       19.01       16.83      0.60 o
  -3  -4  10      154.81      161.18      4.47 o
  -2  -4  10       27.26       27.99      0.66 o
  -1  -4  10       79.87       80.96      5.71 o
   0  -4  10       46.88       48.08      1.24 o
   1  -4  10       21.13       21.40      1.05 o
   2  -4  10       17.89       16.63      0.63 o
   3  -4  10       70.74       71.45      2.43 o
   4  -4  10        0.17        0.74      0.47 o
   5  -4  10       41.15       41.39      0.83 o
   6  -4  10       53.39       49.97      0.80 o
  -5  -3  10       51.06       44.66      1.33 o
  -4  -3  10        4.30       34.08     10.11 o
  -3  -3  10       14.92       13.84      0.70 o
  -2  -3  10       16.29       54.81     16.52 o
  -1  -3  10       27.75       28.46      1.24 o
   0  -3  10        5.98        4.38      0.51 o
   1  -3  10      193.48      197.63      3.85 o
   2  -3  10      149.68      150.76      2.10 o
   3  -3  10       42.77       44.31      1.17 o
   4  -3  10        8.61        9.29      0.54 o
   5  -3  10        4.38        4.09      0.69 o
   6  -3  10        5.61        4.83      0.69 o
  -5  -2  10        0.49        0.88      0.62 o
  -4  -2  10        8.96        7.23      0.66 o
  -3  -2  10        6.79        5.39      0.52 o
  -2  -2  10        0.70        1.88      1.40 o
  -1  -2  10        6.31        6.74      0.78 o
   0  -2  10       14.83       12.98      0.48 o
   1  -2  10       18.66       55.33     12.65 o
   2  -2  10        9.33       11.18      0.52 o
   3  -2  10       23.55       19.83      1.09 o
   4  -2  10        1.43        1.01      0.51 o
   5  -2  10       18.57       15.55      0.59 o
   6  -2  10        6.95        6.71      0.62 o
   7  -2  10        1.21        1.39      0.64 o
  -5  -1  10       11.02       10.37      0.67 o
  -4  -1  10        8.35        8.74      0.62 o
  -3  -1  10        1.64        1.85      0.50 o
  -2  -1  10       46.55       44.93      1.30 o
  -1  -1  10        2.67        3.57      0.47 o
   0  -1  10       33.63       34.93      0.89 o
   1  -1  10        1.89        1.75      0.41 o
   2  -1  10       94.16       85.72      2.18 o
   3  -1  10        1.83        2.03      0.45 o
   4  -1  10       28.18       24.48      0.54 o
   5  -1  10        3.76        4.95      0.48 o
   6  -1  10        0.00        0.07      0.49 o
   7  -1  10        7.36        9.43      0.64 o
  -4   0  10       38.80       37.70      1.55 o
  -3   0  10        8.81        8.68      0.56 o
  -2   0  10       22.43       23.87      0.79 o
  -1   0  10       12.86       13.16      0.64 o
   0   0  10       44.62       52.25      2.27 o
   1   0  10       83.62       93.24      2.62 o
   2   0  10       53.30       58.00      1.62 o
   3   0  10        1.26        0.88      0.44 o
   4   0  10       10.54       14.29      0.65 o
   5   0  10        0.03        0.38      0.39 o
   6   0  10       33.09       32.58      0.89 o
   7   0  10        0.97        1.07      0.60 o
   8   0  10        5.91        7.81      0.71 o
  -4   1  10        3.08        2.86      0.66 o
  -3   1  10       14.55       14.27      0.72 o
  -2   1  10       56.75       56.82      1.67 o
  -1   1  10        5.24        5.10      0.51 o
   0   1  10      169.13      175.53      4.16 o
   1   1  10       74.69       75.15      0.82 o
   2   1  10       23.36       22.81      0.59 o
   3   1  10      368.58      358.01      7.97 o
   4   1  10       46.03       42.32      1.27 o
   5   1  10       26.92       26.12      0.95 o
   6   1  10       83.50       70.27      4.31 o
   7   1  10        0.16        0.16      0.56 o
   8   1  10        3.56        3.58      0.72 o
  -4   2  10       86.80       81.52      5.31 o
  -3   2  10       24.97       22.79      0.74 o
  -2   2  10       63.28       66.02      0.92 o
  -1   2  10      177.12      162.93      6.01 o
   0   2  10      118.11      109.70      3.14 o
   1   2  10       65.75       65.21      1.51 o
   2   2  10      601.99      562.55     14.33 o
   3   2  10       19.41       17.51      0.57 o
   4   2  10       79.60       78.98      1.72 o
   5   2  10        2.95        2.75      0.47 o
   6   2  10        0.60       -0.01      0.47 o
   7   2  10        0.74        0.65      0.47 o
   8   2  10        8.46        8.44      0.65 o
  -3   3  10       40.70       39.44      0.96 o
  -2   3  10      380.11      376.15      6.14 o
  -1   3  10       65.05       67.04      3.53 o
   0   3  10      831.00      835.86      7.67 o
   1   3  10      110.07      104.73      2.38 o
   2   3  10      472.97      480.12      8.59 o
   3   3  10     1187.22     1156.31     30.29 o
   4   3  10        6.40        5.78      0.74 o
   5   3  10      484.49      452.31     16.32 o
   6   3  10       33.31       27.34      0.61 o
   7   3  10       22.67       23.29      0.60 o
   8   3  10       12.83       11.38      0.72 o
  -2   4  10        0.02        0.43      0.66 o
  -1   4  10        0.81        0.46      0.64 o
   0   4  10        1.60        2.21      0.50 o
   1   4  10       41.36       44.11      1.50 o
   2   4  10       24.63       25.21      0.65 o
   3   4  10       40.04       41.82      1.16 o
   4   4  10      257.03      252.40      8.85 o
   5   4  10      127.34      126.48      5.01 o
   6   4  10      276.36      270.71      5.34 o
   7   4  10      269.07      248.85      6.38 o
   8   4  10       51.58       49.07      1.83 o
  -1   5  10        6.65        6.91      0.61 o
   0   5  10        2.42        2.65      0.50 o
   1   5  10       23.11       18.41      1.03 o
   2   5  10       33.26       30.40      0.66 o
   3   5  10       72.41       67.49      2.13 o
   4   5  10      145.44      142.84      3.74 o
   5   5  10       18.35       19.84      0.58 o
   6   5  10       14.98       16.89      0.57 o
   7   5  10        3.00        4.58      0.53 o
   8   5  10        1.99        1.86      0.53 o
   0   6  10        5.77        5.91      0.57 o
   1   6  10       24.92       23.90      0.76 o
   2   6  10       35.70       31.04      1.23 o
   3   6  10       17.97       18.25      0.73 o
   4   6  10       11.60        9.41      0.65 o
   5   6  10       24.70       24.95      0.68 o
   6   6  10        4.91        5.96      0.67 o
   7   6  10       31.55       32.66      1.01 o
   1   7  10        0.43        0.47      1.04 o
   2   7  10       11.21       11.07      0.78 o
   3   7  10        0.15        0.74      0.51 o
   4   7  10        0.06        0.52      0.58 o
   5   7  10        3.54        2.86      0.57 o
   6   7  10        4.40        3.24      0.60 o
  -2  -6  11        7.18        6.75      0.63 o
  -1  -6  11       46.26       44.83      1.25 o
   0  -6  11       11.44       11.28      0.64 o
   1  -6  11       25.51       24.55      1.13 o
   2  -6  11       11.35       10.92      0.73 o
   3  -6  11        2.83        1.79      0.78 o
  -3  -5  11        4.11        3.63      0.51 o
  -2  -5  11        0.05        2.11      0.47 o
  -1  -5  11        0.19        0.77      0.56 o
   0  -5  11        4.61        5.49      0.56 o
   1  -5  11        9.31       10.86      0.81 o
   2  -5  11        1.70        1.06      0.52 o
   3  -5  11        1.27        2.04      0.53 o
   4  -5  11        2.88        2.59      0.68 o
  -4  -4  11       38.56       30.42      1.13 o
  -3  -4  11        8.81       11.39      0.66 o
  -2  -4  11        2.48        2.11      0.50 o
  -1  -4  11        2.32        3.21      0.47 o
   0  -4  11        0.74        0.70      0.55 o
   1  -4  11        0.27        0.47      0.53 o
   2  -4  11       37.82       41.11      1.34 o
   3  -4  11        0.65        0.51      0.53 o
   4  -4  11       17.70       16.93      0.93 o
   5  -4  11        0.05        0.91      0.74 o
  -4  -3  11       22.67       20.42      0.87 o
  -3  -3  11       12.32        9.89      0.62 o
  -2  -3  11       37.80       36.04      1.67 o
  -1  -3  11       25.77       22.87      0.64 o
   0  -3  11       28.40       25.89      0.75 o
   1  -3  11        0.03        0.44      0.46 o
   2  -3  11        7.02        6.08      0.54 o
   3  -3  11        2.77        2.31      0.45 o
   4  -3  11       17.70       16.06      0.54 o
   5  -3  11        0.20        0.72      0.56 o
   6  -3  11       28.16       28.96      0.86 o
  -4  -2  11       64.96       63.46      2.15 o
  -3  -2  11       11.32        9.86      0.60 o
  -2  -2  11       96.28       93.25      3.68 o
  -1  -2  11        8.18        7.68      0.52 o
   0  -2  11        0.27        1.17      0.60 o
   1  -2  11       31.43       30.11      0.58 o
   2  -2  11       32.78       30.65      2.74 o
   3  -2  11       14.21       16.04      0.63 o
   4  -2  11       17.19       20.84      0.98 o
   5  -2  11       14.05       13.72      0.59 o
   6  -2  11       21.33       22.58      0.66 o
   7  -2  11       35.78       32.69      2.29 o
  -4  -1  11       21.39       18.44      0.83 o
  -3  -1  11       12.91       13.31      0.61 o
  -2  -1  11       63.81       61.84      1.37 o
  -1  -1  11        4.47        5.07      0.47 o
   0  -1  11      186.36      168.35      3.68 o
   1  -1  11       17.27       25.21      0.68 o
   2  -1  11      127.70      113.21      4.27 o
   3  -1  11       27.43       15.99      0.67 o
   4  -1  11       38.01       35.80      1.54 o
   5  -1  11      110.93      104.83      2.20 o
   6  -1  11        0.56        0.93      0.47 o
   7  -1  11       20.48       20.56      0.67 o
  -4   0  11       25.84       27.79      1.18 o
  -3   0  11        0.87        2.06      0.68 o
  -2   0  11      228.39      252.80      9.84 o
  -1   0  11       11.84       14.69      0.65 o
   0   0  11      199.99      221.36      8.02 o
   1   0  11       26.93       30.01      1.30 o
   2   0  11       54.45       51.68      1.86 o
   3   0  11       71.93       72.95      3.25 o
   4   0  11       39.71       32.24      1.35 o
   5   0  11       35.58       33.30      2.24 o
   6   0  11       28.79       28.39      1.15 o
   7   0  11       12.59       13.00      1.10 o
  -3   1  11        4.14        3.92      0.67 o
  -2   1  11        9.19        7.98      0.62 o
  -1   1  11       21.02       19.48      0.93 o
   0   1  11       47.65       48.19      1.48 o
   1   1  11       78.92       83.05      0.83 o
   2   1  11       89.88       88.26      2.74 o
   3   1  11       53.32       49.27      0.95 o
   4   1  11       33.19       33.02      1.36 o
   5   1  11       10.55        9.97      0.53 o
   6   1  11       42.29       40.27      2.40 o
   7   1  11       43.67       45.32      1.84 o
   8   1  11       14.70       13.99      0.64 o
  -3   2  11       18.34       16.97      1.18 o
  -2   2  11       13.03       13.51      0.60 o
  -1   2  11        7.13       10.99      1.71 o
   0   2  11       23.14       24.40      0.67 o
   1   2  11       22.86       22.17      0.62 o
   2   2  11       18.84       18.44      0.61 o
   3   2  11       24.70       25.40      0.67 o
   4   2  11        1.82        1.93      0.57 o
   5   2  11        5.75        5.69      0.48 o
   6   2  11        0.53        0.88      0.47 o
   7   2  11       18.92       19.22      0.62 o
   8   2  11        1.58        1.57      0.64 o
  -2   3  11       58.33       59.44      1.36 o
  -1   3  11       14.99       15.60      0.60 o
   0   3  11      185.74      197.17      3.61 o
   1   3  11       31.50       33.37      0.69 o
   2   3  11      275.24      263.60     12.97 o
   3   3  11        3.79        4.15      0.55 o
   4   3  11      114.32      112.09      3.84 o
   5   3  11        3.93        4.90      0.51 o
   6   3  11       50.03       48.42      0.71 o
   7   3  11       31.84       28.63      0.87 o
   8   3  11       19.25       17.41      0.92 o
  -1   4  11       49.42       47.96      2.39 o
   0   4  11        3.26        2.89      0.53 o
   1   4  11       31.73       35.02      0.70 o
   2   4  11       32.41       29.76      1.46 o
   3   4  11       10.44       10.78      0.59 o
   4   4  11       45.14       49.63      0.87 o
   5   4  11       10.74       11.21      0.61 o
   6   4  11        4.22        4.48      0.50 o
   7   4  11        2.10        2.39      0.47 o
   8   4  11        0.00        0.62      0.67 o
   0   5  11       10.41        8.81      0.68 o
   1   5  11       21.19       23.13      0.63 o
   2   5  11        0.03        0.16      0.49 o
   3   5  11       14.08       16.86      0.64 o
   4   5  11        0.80        2.47      0.55 o
   5   5  11        8.01        8.42      0.57 o
   6   5  11        8.04        7.92      0.59 o
   7   5  11        4.27        4.50      0.56 o
   1   6  11        0.00        0.41      0.49 o
   2   6  11        6.37        6.07      0.58 o
   3   6  11        0.14        0.11      0.55 o
   4   6  11        3.14        3.13      0.56 o
   5   6  11        4.37        7.30      0.61 o
   6   6  11        0.24        0.07      0.65 o
   4   7  11        0.33       -0.02      0.77 o
   5   7  11        0.06        0.46      1.44 o
   0  -6  12        5.89        6.23      0.75 o
   1  -6  12        5.40        4.67      0.67 o
  -2  -5  12        0.01        0.49      0.52 o
  -1  -5  12        6.45        8.63      0.64 o
   0  -5  12        2.57        6.45      0.93 o
   1  -5  12        3.38        3.03      0.55 o
   2  -5  12        8.48        6.32      0.53 o
   3  -5  12        6.65        6.33      0.57 o
  -3  -4  12        0.11        0.01      0.51 o
  -2  -4  12        0.15       -0.02      0.50 o
  -1  -4  12        3.81        3.55      0.49 o
   0  -4  12       10.49        9.70      0.56 o
   1  -4  12       12.60       13.92      0.59 o
   2  -4  12        8.32        7.39      0.55 o
   3  -4  12        4.69        3.83      0.55 o
   4  -4  12        0.99        1.01      0.52 o
  -3  -3  12        3.86        3.32      0.53 o
  -2  -3  12        0.25        1.04      0.49 o
  -1  -3  12        0.23        0.63      0.49 o
   0  -3  12        0.03        0.49      0.42 o
   1  -3  12        1.53        3.75      0.51 o
   2  -3  12       27.42       26.73      1.16 o
   3  -3  12        0.64        0.30      0.51 o
   4  -3  12        0.10        0.31      0.45 o
   5  -3  12        5.56        6.98      0.55 o
  -3  -2  12       22.99       20.50      0.81 o
  -2  -2  12      203.85      200.09      7.29 o
  -1  -2  12        0.36        1.08      0.49 o
   0  -2  12       84.32       77.06      3.03 o
   1  -2  12       99.63      102.45      4.33 o
   2  -2  12        0.01       14.56      4.65 o
   3  -2  12       42.11       39.35      1.87 o
   4  -2  12        9.56        8.84      0.54 o
   5  -2  12        0.24       -0.03      0.55 o
   6  -2  12        1.46        1.23      0.57 o
  -3  -1  12        6.21        5.96      0.57 o
  -2  -1  12        2.68        3.27      0.57 o
  -1  -1  12      163.83      161.86      5.42 o
   0  -1  12       18.33       18.90      0.93 o
   1  -1  12      181.99      171.08      7.39 o
   2  -1  12      240.62      229.66      7.99 o
   3  -1  12        0.05        0.62      0.42 o
   4  -1  12      153.55      136.28      9.07 o
   5  -1  12       36.89       37.12      0.89 o
   6  -1  12       29.00       31.16      1.62 o
  -3   0  12        4.11        3.83      0.64 o
  -2   0  12       96.93      100.49      7.38 o
  -1   0  12        0.44        0.63      0.46 o
   0   0  12       10.78       12.04      0.58 o
   1   0  12       26.10       25.39      0.83 o
   2   0  12       78.99       89.90      1.48 o
   3   0  12       90.73       85.99      3.24 o
   4   0  12        0.25        1.57      0.57 o
   5   0  12       74.22       69.33      2.80 o
   6   0  12       44.25       36.98      0.80 o
   7   0  12       57.57       60.36      0.80 o
  -2   1  12       13.49       14.02      0.91 o
  -1   1  12       86.06       82.33      2.04 o
   0   1  12      235.96      250.77      5.47 o
   1   1  12       46.79       51.20      0.79 o
   2   1  12      327.80      352.99      4.26 o
   3   1  12        3.50        3.33      0.51 o
   4   1  12       40.28       41.63      1.35 o
   5   1  12        3.65        3.55      0.54 o
   6   1  12        7.34        7.97      0.72 o
   7   1  12        1.63        2.19      0.54 o
  -2   2  12        4.53        4.15      0.61 o
  -1   2  12       37.14       33.99      2.23 o
   0   2  12        8.14        8.31      0.65 o
   1   2  12       39.49       39.29      1.39 o
   2   2  12        3.93        4.07      0.59 o
   3   2  12      132.57      140.49      2.93 o
   4   2  12       18.04       19.38      0.66 o
   5   2  12        0.00        0.32      0.46 o
   6   2  12        9.91        7.77      0.47 o
   7   2  12        0.32        0.38      0.56 o
  -1   3  12       34.11       29.86      0.96 o
   0   3  12       11.39       10.74      0.54 o
   1   3  12        0.10        0.77      0.55 o
   2   3  12       13.17       15.10      0.64 o
   3   3  12        0.30        0.85      0.52 o
   4   3  12       22.04       19.54      0.56 o
   5   3  12       42.29       40.65      1.84 o
   6   3  12        2.46        1.88      0.47 o
   7   3  12        4.38        3.73      0.52 o
   0   4  12       13.75       12.34      0.56 o
   1   4  12       37.99       35.70      1.74 o
   2   4  12        1.18        1.25      0.59 o
   3   4  12      133.82      134.19      6.09 o
   4   4  12       32.58       32.44      1.02 o
   5   4  12        6.41        5.59      0.51 o
   6   4  12        3.04        2.80      0.46 o
   7   4  12        0.00       -0.02      0.57 o
   1   5  12        4.39        4.23      0.56 o
   2   5  12       48.38       53.53      2.80 o
   3   5  12       43.18       46.46      1.81 o
   4   5  12        4.49        6.09      0.63 o
   5   5  12        2.15        3.06      0.50 o
   6   5  12        1.02        1.32      0.55 o
   3   6  12       45.21       46.16      2.35 o
   4   6  12       55.15       65.85      1.14 o
   5   6  12        5.57        4.98      0.52 o
   0  -5  13       32.89       34.23      2.99 o
   1  -5  13        7.67       11.31      1.74 o
  -1  -4  13        1.56        1.15      0.55 o
   0  -4  13        0.26        0.46      0.51 o
   1  -4  13        1.43        2.46      0.64 o
   2  -4  13        2.43        1.85      0.53 o
   3  -4  13       70.77       78.03      3.05 o
  -2  -3  13        2.04        1.48      0.55 o
  -1  -3  13        0.37        0.21      0.51 o
   0  -3  13        0.47        0.67      0.51 o
   1  -3  13       16.90       16.00      0.98 o
   2  -3  13       17.60       17.68      0.83 o
   3  -3  13       18.91       17.57      0.68 o
   4  -3  13        3.25        3.51      0.53 o
  -2  -2  13        0.94        0.52      0.49 o
  -1  -2  13       10.78       10.08      0.57 o
   0  -2  13        0.19        1.46      0.71 o
   1  -2  13        0.35        0.26      0.52 o
   2  -2  13       11.29       15.42      0.61 o
   3  -2  13        1.82        2.23      0.57 o
   4  -2  13        0.31        3.03      1.70 o
   5  -2  13        3.75        3.69      0.55 o
  -2  -1  13       15.92       16.47      0.84 o
  -1  -1  13        0.44        1.25      0.49 o
   0  -1  13        0.04       -0.11      0.46 o
   1  -1  13        1.37        1.51      0.43 o
   2  -1  13        4.74        5.85      0.57 o
   3  -1  13       15.43       17.02      0.97 o
   4  -1  13        3.09        2.59      0.57 o
   5  -1  13        0.41        0.76      0.50 o
   6  -1  13        3.62        4.94      0.54 o
  -2   0  13        7.75       10.82      0.69 o
  -1   0  13        6.93        5.29      0.57 o
   0   0  13        9.08       12.78      0.65 o
   1   0  13        3.96        2.65      0.51 o
   2   0  13        5.46        4.44      0.60 o
   3   0  13        7.40        5.59      0.65 o
   4   0  13        0.84        0.47      0.48 o
   5   0  13       14.36       15.41      0.92 o
   6   0  13        0.37        1.27      0.52 o
  -1   1  13        1.95        1.75      0.65 o
   0   1  13       10.52       11.66      0.58 o
   1   1  13        1.33        1.74      0.55 o
   2   1  13        0.13        1.24      0.51 o
   3   1  13       41.30       38.53      1.07 o
   4   1  13        7.56        7.94      0.52 o
   5   1  13        4.38        3.46      0.54 o
   6   1  13        2.22        2.30      0.54 o
  -1   2  13        0.04        0.72      0.61 o
   0   2  13        7.91       11.63      0.64 o
   1   2  13       37.08       39.57      1.90 o
   2   2  13       25.87       30.58      0.73 o
   3   2  13       27.85       26.34      0.67 o
   4   2  13       44.48       48.69      1.11 o
   5   2  13       50.35       55.41      1.31 o
   6   2  13       18.34       17.92      1.18 o
   0   3  13       16.25       13.70      0.96 o
   1   3  13        6.81        6.00      0.84 o
   2   3  13        2.02        2.08      0.52 o
   3   3  13       11.55       10.07      0.55 o
   4   3  13        7.40        7.80      0.55 o
   5   3  13        0.63        0.61      0.60 o
   6   3  13        0.31        0.86      0.46 o
   1   4  13        0.00        0.06      0.53 o
   2   4  13        2.45        3.84      0.47 o
   3   4  13       11.96       12.88      0.56 o
   4   4  13        0.65        0.97      0.45 o
   5   4  13        0.21        0.17      0.52 o
   6   4  13       13.50       12.55      0.63 o
   3   5  13       54.18       50.20      1.68 o
   4   5  13       34.87       37.30      1.25 o
   5   5  13        9.21       10.43      1.54 o
   0  -3  14        7.80        6.47      0.52 o
   1  -3  14       61.83       65.29      5.51 o
   2  -3  14        0.06        0.81      0.59 o
   3  -3  14       20.49       21.38      1.56 o
   0  -2  14        9.17       11.35      0.56 o
   1  -2  14        0.01        1.01      0.57 o
   2  -2  14       51.71       51.48      2.90 o
   3  -2  14       10.23        9.67      0.82 o
   4  -2  14       12.24       12.46      0.72 o
  -1  -1  14       12.37       11.83      0.93 o
   0  -1  14        0.94        1.62      0.54 o
   1  -1  14       27.79       26.96      0.76 o
   2  -1  14       18.54       18.29      1.24 o
   3  -1  14        2.89        2.57      0.50 o
   4  -1  14        6.95        7.88      0.65 o
   5  -1  14        1.52        1.33      0.52 o
   0   0  14       44.87       45.14      2.69 o
   1   0  14       16.91       16.76      1.35 o
   2   0  14       70.59       72.80      3.34 o
   3   0  14       18.36       19.80      0.96 o
   4   0  14       14.86       13.01      0.82 o
   5   0  14       18.59       16.94      0.63 o
   0   1  14        0.14        0.84      0.58 o
   1   1  14        5.88        6.73      0.68 o
   2   1  14       22.84       22.72      0.92 o
   3   1  14        0.26        0.81      0.55 o
   4   1  14        1.79        2.57      0.52 o
   5   1  14        8.57       10.91      0.83 o
   1   2  14       31.04       35.01      1.14 o
   2   2  14        1.97        2.64      0.49 o
   3   2  14       28.71       32.51      1.82 o
   4   2  14        6.47        7.55      0.62 o
   5   2  14        7.34        9.16      0.56 o
   2   3  14        5.78        7.86      0.61 o
   3   3  14       25.66       26.88      1.08 o
   4   3  14       15.93       17.96      1.07 o
   5   3  14        3.92        5.59      0.77 o
   3  -1  15        0.45        0.91      0.95 o
   2   0  15        0.33        0.40      0.59 o
   3   0  15       16.30       16.02      1.47 o
   3   1  15        0.36        1.03      0.63 o
 
